# Supplementary material for: Classification of variants of uncertain significance in BRCA1 and BRCA2 using personal and family history of cancer from individuals in a large hereditary cancer multigene panel testing cohort
Source: Genet Med. 2019 Dec 19;22(4):701–8. doi: 10.1038/s41436-019-0729-1 (PMC7118020; doi:10.1038/s41436-019-0729-1)
Supplement: Supplementary file 2 — Supplementary Table3 [file 41436_2019_729_MOESM2_ESM.xls]

## Sheet: Sheet1
GENE	VARIANT	HGVS_Nucleotide	LOG(LR)	N_Probands
BRCA1	3'UTRdel	c.(*1_?)del	-0.577029	1
BRCA1	5'UTRdel	c.(?_-232)del	0.835411	1
BRCA1	5'UTR_3'UTRdel	c.(?_-232)_(*1_?)del	1.35326	9
BRCA1	5'UTR_EX10del	c.(?_-232)_(4096+1_4097-1)del	0.723387	2
BRCA1	5'UTR_EX12del	c.(?_-232)_(4357+1_4358-1)del	0.80669	1
BRCA1	5'UTR_EX14del	c.(?_-232)_(4675+1_4676-1)del	1.15094	1
BRCA1	5'UTR_EX15del	c.(?_-232)_(4986+1_4987-1)del	1.44978	2
BRCA1	5'UTR_EX17del	c.(?_-232)_(5152+1_5153-1)del	3.0887	4
BRCA1	5'UTR_EX1del	c.(?_-232)_(-20+1_-19+1)del	7.4636	30
BRCA1	5'UTR_EX1dup	c.(?_-232)_(-20+1_-19+1)dup	-0.738013	2
BRCA1	5'UTR_EX20dup	c.(?_-232)_(5332+1_5333-1)dup	-3.12293	4
BRCA1	5'UTR_EX21del	c.(?_-232)_(5406+1_5407-1)del	5.8034	10
BRCA1	5'UTR_EX2del	c.(?_-232)_(80+1_81-1)del	0.421772	1
BRCA1	5'UTR_EX5del	c.(?_-232)_(301+1_302-1)del	1.77578	4
BRCA1	5'UTR_EX6dup	c.(?_-232)_(441+1_442-1)dup	-1.57212	2
BRCA1	5'UTR_EX9dup	c.(?_-232)_(670+1_671-1)dup	-0.733125	1
BRCA1	5'UTR_Ex19dup	c.(?_-232)_(5277+1_5278-1)dup	0.508818	1
BRCA1	5'UTR_IN14del	c.(?_-232)_(4675+1_4676-1)del	0.148858	1
BRCA1	5'UTR_IN1del	c.(?_-232)_(-20+1_-19+1)del	0.857269	2
BRCA1	5'UTR_IN2del	c.(?_-232)_(80+1_81-1)del	-0.325937	1
BRCA1	5'UTR_In11del	c.(?_-232)_(4185+1_4186-1)del	0.48859	1
BRCA1	5'UTRdup	c.(?_-232)dup	-0.39796	1
BRCA1	5'UTRdup	c.(?_-232)dup	-0.0508966	1
BRCA1	EX10_17del	c.(670+1_671-1)_(5152+1_5153-1)del	0.783804	1
BRCA1	EX11_13del	c.(4096+1_4097-1)_(4484+1_4485-1)del	-1.19463	3
BRCA1	EX11_14dup	c.(4096+1_4097-1)_(4675+1_4676-1)dup	-0.0671659	1
BRCA1	EX11_17del	c.(4096+1_4097-1)_(5152+1_5153-1)del	0.468322	1
BRCA1	EX11_IN11dup	c.(4096+1_4097-1)_(4185+1_4186-1)dup	2.2047	2
BRCA1	EX11_IN13del	c.(4096+1_4097-1)_(4484+1_4485-1)del	0.780767	2
BRCA1	EX11dup	c.(4096+1_4097-1)_(4185+1_4186-1)dup	10.8395	30
BRCA1	EX12_14dup	c.(4185+1_4186-1)_(4675+1_4676-1)dup	1.06638	1
BRCA1	EX12_14dup	c.(4185+1_4186-1)_(4675+1_4676-1)dup	0.0201524	1
BRCA1	EX12_15del	c.(4185+1_4186-1)_(4986+1_4987-1)del	1.55294	3
BRCA1	EX12_17del	c.(4185+1_4186-1)_(5152+1_5153-1)del	1.21804	1
BRCA1	EX12_In18del	c.(4185+1_4186-1)_(5193+1_5194-1)del	0.587532	1
BRCA1	EX12del	c.(4185+1_4186-1)_(4357+1_4358-1)del	5.66323	9
BRCA1	EX12dup	c.(4185+1_4186-1)_(4357+1_4358-1)dup	-0.32642	1
BRCA1	EX13_14del	c.(4357+1_4358-1)_(4675+1_4676-1)	2.03369	5
BRCA1	EX13_17del	c.(4357+1_4358-1)_(5152+1_5153-1)	0.639406	1
BRCA1	EX14_15del	c.(4484+1_4485-1)_(4986+1_4987-1)del	5.34585	9
BRCA1	EX14del	c.(4484+1_4485-1)_(4675+1_4676-1)del	0.207501	2
BRCA1	EX15_17del	c.(4675+1_4676-1)_(5152+1_5153-1)del	0.317433	2
BRCA1	EX15del	c.(4675+1_4676-1)_(4986+1_4987-1)del	4.85789	10
BRCA1	EX16_17dup	c.(4986+1_4987-1)_(5152+1_5153-1)dup	4.25441	5
BRCA1	EX16_17del	c.(4986+1_4987-1)_(5152+1_5153-1)del	1.38448	4
BRCA1	EX16_18dup	c.(4986+1_4987-1)_(5193+1_5194-1)dup	3.27769	2
BRCA1	EX16_18dup	c.(4986+1_4987-1)_(5193+1_5194-1)dup	0.386608	1
BRCA1	EX16del	c.(4986+1_4987-1)_(5074+1_5075-1)del	1.10228	1
BRCA1	EX18del	c.(5152+1_5153-1)_(5193+1_5194-1)del	5.10902	12
BRCA1	EX19_20del	c.(5193+1_5194-1)_(5332+1_5333-1)del	1.78578	7
BRCA1	EX19_3'UTRdel	c.(5193+1_5194-1)_(*1_?)del	0.340074	8
BRCA1	EX20del	c.(5277+1_5278-1)_(5332+1_5333-1)del	6.3826	8
BRCA1	EX21_3'UTRdup	c.(5332+1_5333-1)_(*1_?)dup	0.163417	1
BRCA1	EX21_3'UTRdel	c.(5332+1_5333-1)_(*1_?)del	2.7833	6
BRCA1	EX21dup	c.(5332+1_5333-1)_(5406+1_5407-1)dup	0.0870368	1
BRCA1	EX22_3'UTRdel	c.(5406+1_5407-1)_(*1_?)del	2.57068	5
BRCA1	EX22del(partial)	c.(5407_5467)del	-0.34685	1
BRCA1	EX2_13del	c.(-20+1_-19+1)_(4484+1_4485-1)del	0.216157	1
BRCA1	EX2_14del	c.(-20+1_-19+1)_(4675+1_4676-1)del	1.21929	1
BRCA1	EX2_17del	c.(-20+1_-19+1)_(5152+1_5153-1)del	0.116424	1
BRCA1	EX2del	c.(-20+1_-19+1)_(80+1_81-1)del	0.65088	11
BRCA1	EX2del(partial)	c.(-19_80)del	0.784022	1
BRCA1	EX3_10del	c.(80+1_81-1)_(4096+1_4097-1)del	-0.0184315	1
BRCA1	EX3_11dup	c.(80+1_81-1)_(4185+1_4186-1)dup	0.639406	1
BRCA1	EX3_5dup	c.(80+1_81-1)_(301+1_302-1)dup	-0.318895	1
BRCA1	EX3_5del	c.(80+1_81-1)_(301+1_302-1)del	-0.0424627	1
BRCA1	EX3del	c.(80+1_81-1)_(134+1_135-1)del	0.0201524	1
BRCA1	EX4_10dup	c.(134+1_135-1)_(4096+1_4097-1)dup	0.21257	1
BRCA1	EX6_11del	c.(301+1_302-1)_(4185+1_4186-1)del	2.29628	3
BRCA1	EX6_21del	c.(301+1_302-1)_(5406+1_5407-1)del	-0.028078	1
BRCA1	EX6_3'UTRdel	c.(301+1_302-1)_(*1_?)del	0.0539391	3
BRCA1	EX6_7del	c.(301+1_302-1)_(547+1_548-1)del	3.39101	5
BRCA1	EX6_8del	c.(301+1_302-1)_(593+1_594-1)del	-0.0136444	2
BRCA1	EX6_IN7del	c.(301+1_302-1)_(547+1_548-1)	1.14708	1
BRCA1	EX6del	c.(301+1_302-1)_(441+1_442-1)del	3.26515	15
BRCA1	EX7_10del	c.(441+1_442-1)_(4096+1_4097-1)del	10.0094	21
BRCA1	EX7_10dup	c.(441+1_442-1)_(4096+1_4097-1)dup	0.907939	1
BRCA1	EX7_IN10del	c.(441+1_442-1)_(4096+1_4097-1)del	2.70297	6
BRCA1	EX9_10del	c.(593+1_594-1)_(4096+1_4097-1)del	0.636842	1
BRCA1	EX9_13del	c.(593+1_594-1)_(4484+1_4485-1)del	-1.259	2
BRCA1	Ex12_18del	c.(4185+1_4186-1)_(5193+1_5194-1)del	-0.585811	1
BRCA1	Ex3_11dup	c.(80+1_81-1)_(4185+1_4186-1)dup	-0.32642	1
BRCA1	Ex6dup	c.(301+1_302-1)_(441+1_442-1)dup	0.639406	1
BRCA1	IN11_EX12del	c.(4185+1_4186-1)_(4357+1_4358-1)del	1.97944	3
BRCA1	IN14dup(partial)	c.(4675+1_4676-1)dup	-0.585811	1
BRCA1	c.*4C>T	c.*4C>T	-0.245912	1
BRCA1	c.-1A>C	c.-1A>C	-0.0352579	1
BRCA1	c.-3G>T	c.-3G>T	-1.00295	1
BRCA1	c.1002delC	c.1002delC	0.678977	1
BRCA1	c.1005C>A	c.1005C>A	-1.52052	1
BRCA1	c.100C>T	c.100C>T	0.00154492	1
BRCA1	c.1016A>C	c.1016A>C	-0.804656	3
BRCA1	c.1016delA	c.1016delA	0.792893	2
BRCA1	c.1016dupA	c.1016dupA	3.14697	7
BRCA1	c.1021G>T	c.1021G>T	-0.703571	1
BRCA1	c.1054delG	c.1054delG	0.429122	1
BRCA1	c.1054G>T	c.1054G>T	0.996476	1
BRCA1	c.1066C>T	c.1066C>T	0.704213	1
BRCA1	c.1075C>T	c.1075C>T	-0.350619	1
BRCA1	c.1078T>C	c.1078T>C	0.468322	1
BRCA1	c.107C>A	c.107C>A	-0.031082	2
BRCA1	c.1081T>C	c.1081T>C	-1.30048	3
BRCA1	c.1082_1092del11	c.1082_1092del11	1.88034	3
BRCA1	c.1086_1141del56	c.1086_1141del56	-0.125882	2
BRCA1	c.1090C>A	c.1090C>A	-0.405223	1
BRCA1	c.1097A>T	c.1097A>T	-0.580325	2
BRCA1	c.1105_1106insTC	c.1105_1106insTC	-0.0169022	1
BRCA1	c.110C>G	c.110C>G	0.881139	1
BRCA1	c.1115G>A	c.1115G>A	0.0201524	1
BRCA1	c.1116G>A	c.1116G>A	1.96753	2
BRCA1	c.1121C>T	c.1121C>T	-0.350451	1
BRCA1	c.1121delC	c.1121delC	-0.32642	1
BRCA1	c.1127delA	c.1127delA	0.957257	1
BRCA1	c.112_113delAA	c.112_113delAA	2.09654	1
BRCA1	c.1131C>A	c.1131C>A	-0.561612	1
BRCA1	c.1139A>C	c.1139A>C	-0.885873	1
BRCA1	c.1140dupG	c.1140dupG	0.808054	1
BRCA1	c.1155G>A	c.1155G>A	0.0599606	1
BRCA1	c.1155G>T	c.1155G>T	-0.160802	1
BRCA1	c.1159T>A	c.1159T>A	-0.194744	2
BRCA1	c.115T>A	c.115T>A	0.384063	1
BRCA1	c.1162A>T	c.1162A>T	0.266173	1
BRCA1	c.1163G>C	c.1163G>C	0.097209	1
BRCA1	c.116G>A	c.116G>A	0.204596	1
BRCA1	c.116G>T	c.116G>T	-0.713229	2
BRCA1	c.1175_1214del40	c.1175_1214del40	3.5799	14
BRCA1	c.117T>A	c.117T>A	0.296189	1
BRCA1	c.117_118delTG	c.117_118delTG	0.0599606	1
BRCA1	c.1186G>A	c.1186G>A	-0.327681	2
BRCA1	c.1199A>G	c.1199A>G	-0.309143	1
BRCA1	c.1200_1206delTGGGGAGinsCTCACATGAACTGTTAGGT	c.1200_1206delinsCTCACATGAACTGTTAGGT	-0.325952	1
BRCA1	c.1202G>A	c.1202G>A	0.0201524	1
BRCA1	c.1202G>C	c.1202G>C	0.0057677	1
BRCA1	c.1204delG	c.1204delG	-0.121554	1
BRCA1	c.1207T>C	c.1207T>C	-0.405223	1
BRCA1	c.1226T>C	c.1226T>C	-0.00404681	1
BRCA1	c.1228G>A	c.1228G>A	0.264636	1
BRCA1	c.122A>G	c.122A>G	0.925697	1
BRCA1	c.122A>T	c.122A>T	-0.109621	1
BRCA1	c.1231G>A	c.1231G>A	0.359884	1
BRCA1	c.1232_1235delATGTinsCA	c.1232_1235delinsCA	-0.318895	1
BRCA1	c.1234G>A	c.1234G>A	-0.885705	1
BRCA1	c.1243G>A	c.1243G>A	-1.26259	6
BRCA1	c.1252delG	c.1252delG	0.0057677	1
BRCA1	c.1252G>T	c.1252G>T	0.144887	1
BRCA1	c.1255G>C	c.1255G>C	-0.63779	2
BRCA1	c.1256dupT	c.1256dupT	0.973171	1
BRCA1	c.1259A>G	c.1259A>G	-0.537078	3
BRCA1	c.1270G>C	c.1270G>C	-0.31489	1
BRCA1	c.1286T>C	c.1286T>C	-0.601228	1
BRCA1	c.1287dupA	c.1287dupA	0.936216	2
BRCA1	c.128T>C	c.128T>C	-0.711944	1
BRCA1	c.1297delG	c.1297delG	-0.561612	1
BRCA1	c.1300A>G	c.1300A>G	0.695568	2
BRCA1	c.130T>A	c.130T>A	2.10257	2
BRCA1	c.1310A>C	c.1310A>C	-0.43898	1
BRCA1	c.131G>T	c.131G>T	3.06136	7
BRCA1	c.1323A>G	c.1323A>G	-0.403058	1
BRCA1	c.1324T>C	c.1324T>C	0.068746	1
BRCA1	c.1333G>C	c.1333G>C	-1.79204	8
BRCA1	c.1336A>G	c.1336A>G	0.829401	1
BRCA1	c.1337G>T	c.1337G>T	0.335853	1
BRCA1	c.134+3A>G	c.134+3A>G	0.378287	1
BRCA1	c.1342C>T	c.1342C>T	-0.0069758	1
BRCA1	c.134A>C	c.134A>C	-0.399921	3
BRCA1	c.135-1G>C	c.135-1G>C	0.639406	1
BRCA1	c.135-1G>T	c.135-1G>T	4.08912	7
BRCA1	c.135-2A>G	c.135-2A>G	0.127202	1
BRCA1	c.135-3T>C	c.135-3T>C	-0.971785	3
BRCA1	c.135-5T>C	c.135-5T>C	0.359884	1
BRCA1	c.1357G>C	c.1357G>C	1.01269	1
BRCA1	c.1360_1361delAG	c.1360_1361delAG	1.37652	3
BRCA1	c.1361G>A	c.1361G>A	-0.808952	1
BRCA1	c.1367T>C	c.1367T>C	-1.07789	4
BRCA1	c.1380dupA	c.1380dupA	2.16694	3
BRCA1	c.1381T>C	c.1381T>C	-1.6133	4
BRCA1	c.1383T>A	c.1383T>A	0.472502	3
BRCA1	c.1384G>A	c.1384G>A	0.267148	5
BRCA1	c.1386delG	c.1386delG	0.760238	1
BRCA1	c.1389_1390delAAinsG	c.1389_1390delinsG	0.973171	1
BRCA1	c.1396C>G	c.1396C>G	-0.384729	1
BRCA1	c.1405G>A	c.1405G>A	-0.162896	5
BRCA1	c.1418A>C	c.1418A>C	-0.0187364	1
BRCA1	c.1418A>T	c.1418A>T	-0.537094	3
BRCA1	c.1421T>G	c.1421T>G	0.169087	1
BRCA1	c.1423A>T	c.1423A>T	0.468322	1
BRCA1	c.1424G>T	c.1424G>T	-0.118268	1
BRCA1	c.143delT	c.143delT	0.359884	1
BRCA1	c.1456T>A	c.1456T>A	-0.394823	2
BRCA1	c.1459G>T	c.1459G>T	-3.23038	7
BRCA1	c.1462dupA	c.1462dupA	-0.221881	1
BRCA1	c.1469C>T	c.1469C>T	0.0375904	1
BRCA1	c.146T>G	c.146T>G	-0.0803998	1
BRCA1	c.1471C>G	c.1471C>G	-0.201018	1
BRCA1	c.1471C>T	c.1471C>T	-0.299222	2
BRCA1	c.1472A>C	c.1472A>C	-0.357229	1
BRCA1	c.1477delA	c.1477delA	0.445632	1
BRCA1	c.1480C>T	c.1480C>T	0.313086	2
BRCA1	c.1488delT	c.1488delT	1.52222	1
BRCA1	c.1496C>T	c.1496C>T	-0.14448	1
BRCA1	c.1504_1508delTTAAA	c.1504_1508delTTAAA	1.59239	8
BRCA1	c.1510C>T	c.1510C>T	-0.69696	2
BRCA1	c.1510delC	c.1510delC	-0.228474	1
BRCA1	c.1513A>T	c.1513A>T	1.15111	1
BRCA1	c.1530delA	c.1530delA	0.0217733	1
BRCA1	c.1534C>G	c.1534C>G	-0.369983	1
BRCA1	c.1534C>T	c.1534C>T	-3.4218	25
BRCA1	c.1537C>T	c.1537C>T	0.0359293	1
BRCA1	c.1542_1550delTGAGGATTTinsCG	c.1542_1550delinsCG	-0.318895	1
BRCA1	c.154C>A	c.154C>A	-1.98998	3
BRCA1	c.154C>T	c.154C>T	-4.05298	9
BRCA1	c.1556delA	c.1556delA	3.39251	10
BRCA1	c.155T>C	c.155T>C	1.05191	1
BRCA1	c.1571C>T	c.1571C>T	-0.709714	1
BRCA1	c.1576C>T	c.1576C>T	0.615207	1
BRCA1	c.1581G>C	c.1581G>C	-0.927649	2
BRCA1	c.1601A>G	c.1601A>G	-0.8428	2
BRCA1	c.1607C>G	c.1607C>G	0.288835	1
BRCA1	c.1654G>A	c.1654G>A	0.657012	1
BRCA1	c.1658A>C	c.1658A>C	-0.0749277	1
BRCA1	c.1662G>C	c.1662G>C	0.216761	1
BRCA1	c.1674dupA	c.1674dupA	0.639406	1
BRCA1	c.1686T>G	c.1686T>G	-0.00531719	1
BRCA1	c.1687C>T	c.1687C>T	5.98957	24
BRCA1	c.1694A>C	c.1694A>C	-0.0117066	1
BRCA1	c.16C>T	c.16C>T	-1.52975	2
BRCA1	c.1702C>T	c.1702C>T	-1.18646	2
BRCA1	c.1703C>G	c.1703C>G	-0.891516	4
BRCA1	c.1712T>A	c.1712T>A	-0.350619	1
BRCA1	c.1713A>G	c.1713A>G	-1.08482	4
BRCA1	c.1713_1717delAGAAT	c.1713_1717delAGAAT	-0.313997	1
BRCA1	c.1714G>A	c.1714G>A	0.0057677	1
BRCA1	c.1717T>C	c.1717T>C	-0.570173	1
BRCA1	c.1718C>T	c.1718C>T	0.639406	1
BRCA1	c.1721T>C	c.1721T>C	-0.160802	1
BRCA1	c.1723G>A	c.1723G>A	-0.42934	3
BRCA1	c.1724A>G	c.1724A>G	-1.73175	3
BRCA1	c.172C>A	c.172C>A	0.359884	1
BRCA1	c.1733C>A	c.1733C>A	-0.387641	1
BRCA1	c.1745C>T	c.1745C>T	-0.220724	4
BRCA1	c.1747A>G	c.1747A>G	-1.39567	3
BRCA1	c.1757C>G	c.1757C>G	-0.561612	1
BRCA1	c.1763_1764delGCinsTT	c.1763_1764delinsTT	-0.546142	1
BRCA1	c.1768_1770delAGTinsC	c.1768_1770delinsC	0.491441	1
BRCA1	c.1775G>A	c.1775G>A	0.407787	1
BRCA1	c.1784A>G	c.1784A>G	-0.359185	1
BRCA1	c.1792T>G	c.1792T>G	-0.498553	1
BRCA1	c.1793T>A	c.1793T>A	0.615207	1
BRCA1	c.1793T>G	c.1793T>G	-0.32642	1
BRCA1	c.1812delA	c.1812delA	0.0201524	1
BRCA1	c.181T>G	c.181T>G	22.7417	56
BRCA1	c.1823_1826delAGAA	c.1823_1826delAGAA	-1.18809	2
BRCA1	c.1829G>A	c.1829G>A	-0.833049	1
BRCA1	c.182_183delGT	c.182_183delGT	0.615207	1
BRCA1	c.1836dupG	c.1836dupG	-0.183787	2
BRCA1	c.1842G>T	c.1842G>T	-0.191871	1
BRCA1	c.1849A>G	c.1849A>G	-1.70159	6
BRCA1	c.1860delT	c.1860delT	0.0057677	1
BRCA1	c.1874_1877dupTAGT	c.1874_1877dupTAGT	0.123035	3
BRCA1	c.1879G>A	c.1879G>A	-1.85455	6
BRCA1	c.1881C>G	c.1881C>G	-0.380186	9
BRCA1	c.1881_1884delCAGT	c.1881_1884delCAGT	-0.628407	1
BRCA1	c.1882A>G	c.1882A>G	-0.00404681	1
BRCA1	c.1884T>G	c.1884T>G	-0.393997	2
BRCA1	c.1886G>T	c.1886G>T	0.308987	2
BRCA1	c.188T>A	c.188T>A	0.632951	2
BRCA1	c.1891C>A	c.1891C>A	-0.507884	1
BRCA1	c.1895G>A	c.1895G>A	-1.63179	5
BRCA1	c.1898C>T	c.1898C>T	-0.344277	2
BRCA1	c.1898delC	c.1898delC	0.511278	1
BRCA1	c.189A>T	c.189A>T	-0.171027	3
BRCA1	c.190T>C	c.190T>C	0.307592	1
BRCA1	c.190T>G	c.190T>G	3.76751	7
BRCA1	c.1910C>T	c.1910C>T	-0.0707672	1
BRCA1	c.1916T>A	c.1916T>A	0.0133111	1
BRCA1	c.191G>A	c.191G>A	4.23556	9
BRCA1	c.1920A>T	c.1920A>T	-0.981647	1
BRCA1	c.1921dupA	c.1921dupA	1.72464	1
BRCA1	c.1922T>C	c.1922T>C	-0.099266	2
BRCA1	c.1928G>T	c.1928G>T	0.468322	1
BRCA1	c.1929_1930delTTinsA	c.1929_1930delinsA	1.10228	1
BRCA1	c.1931G>T	c.1931G>T	-0.885873	1
BRCA1	c.1934C>A	c.1934C>A	-0.337126	2
BRCA1	c.1945G>C	c.1945G>C	-0.359879	2
BRCA1	c.1953dupG	c.1953dupG	-0.0740573	3
BRCA1	c.1953_1956delGAAA	c.1953_1956delGAAA	2.29875	7
BRCA1	c.1960A>T	c.1960A>T	3.61321	8
BRCA1	c.1961delA	c.1961delA	4.00636	10
BRCA1	c.1961dupA	c.1961dupA	-0.24608	1
BRCA1	c.1965C>A	c.1965C>A	-0.222805	1
BRCA1	c.1975C>G	c.1975C>G	-0.693839	1
BRCA1	c.1978G>A	c.1978G>A	-0.463011	1
BRCA1	c.1984C>T	c.1984C>T	-0.0212086	2
BRCA1	c.1996C>G	c.1996C>G	0.237109	1
BRCA1	c.1999C>T	c.1999C>T	0.954839	1
BRCA1	c.19_47del29	c.19_47del29	0.80369	2
BRCA1	c.1A>G	c.1A>G	2.29858	3
BRCA1	c.2006T>C	c.2006T>C	-0.862767	1
BRCA1	c.2008G>A	c.2008G>A	-1.51781	3
BRCA1	c.2014A>G	c.2014A>G	-0.32642	1
BRCA1	c.2019delA	c.2019delA	1.29898	2
BRCA1	c.2035A>T	c.2035A>T	3.77503	17
BRCA1	c.2037delGinsCC	c.2037delinsCC	0.783537	1
BRCA1	c.203T>C	c.203T>C	-0.203124	1
BRCA1	c.203_204delTA	c.203_204delTA	-0.733125	1
BRCA1	c.2043dupT	c.2043dupT	0.964801	1
BRCA1	c.2043T>G	c.2043T>G	1.57537	3
BRCA1	c.2048A>G	c.2048A>G	0.00542413	4
BRCA1	c.2050C>A	c.2050C>A	-0.727373	1
BRCA1	c.2050C>T	c.2050C>T	-0.357446	5
BRCA1	c.2059C>T	c.2059C>T	0.429122	1
BRCA1	c.2060A>C	c.2060A>C	-5.15677	11
BRCA1	c.2068A>G	c.2068A>G	-0.561612	1
BRCA1	c.206C>T	c.206C>T	0.148858	1
BRCA1	c.2071delA	c.2071delA	2.39851	7
BRCA1	c.2075A>C	c.2075A>C	-0.374651	1
BRCA1	c.2076T>A	c.2076T>A	-0.657123	1
BRCA1	c.2081G>A	c.2081G>A	-0.154614	1
BRCA1	c.2083G>A	c.2083G>A	-1.45986	7
BRCA1	c.2093C>T	c.2093C>T	-0.339387	1
BRCA1	c.2095G>C	c.2095G>C	0.485928	1
BRCA1	c.20G>A	c.20G>A	-1.47301	2
BRCA1	c.2101A>T	c.2101A>T	0.237109	1
BRCA1	c.2102A>G	c.2102A>G	-1.17475	1
BRCA1	c.2105dupT	c.2105dupT	0.444123	1
BRCA1	c.2108C>T	c.2108C>T	-0.727373	1
BRCA1	c.2110_2111delAA	c.2110_2111delAA	1.1489	2
BRCA1	c.2119G>C	c.2119G>C	-1.98255	1
BRCA1	c.211A>G	c.211A>G	6.61245	11
BRCA1	c.212+1delG	c.212+1delG	0.150855	1
BRCA1	c.212+1G>A	c.212+1G>A	0.14043	2
BRCA1	c.212+1G>T	c.212+1G>T	-0.0918766	1
BRCA1	c.212+2T>C	c.212+2T>C	0.209316	1
BRCA1	c.212+3A>G	c.212+3A>G	0.0599606	1
BRCA1	c.212+4T>A	c.212+4T>A	0.0201524	1
BRCA1	c.212+4T>C	c.212+4T>C	-1.29457	2
BRCA1	c.2120G>A	c.2120G>A	-0.350137	1
BRCA1	c.2128A>G	c.2128A>G	0.48576	1
BRCA1	c.212G>T	c.212G>T	0.118345	1
BRCA1	c.213-11T>G	c.213-11T>G	14.6669	42
BRCA1	c.213-12A>G	c.213-12A>G	2.25261	6
BRCA1	c.2131A>G	c.2131A>G	-1.05209	2
BRCA1	c.2131_2132delAA	c.2131_2132delAA	0.104352	2
BRCA1	c.2134T>C	c.2134T>C	-0.462207	1
BRCA1	c.2135G>T	c.2135G>T	-0.585643	1
BRCA1	c.2138C>A	c.2138C>A	0.468322	1
BRCA1	c.2138C>G	c.2138C>G	1.08021	6
BRCA1	c.2155A>G	c.2155A>G	-4.28809	10
BRCA1	c.2158G>A	c.2158G>A	0.48576	1
BRCA1	c.2158G>T	c.2158G>T	0.184296	1
BRCA1	c.2164delG	c.2164delG	0.539379	1
BRCA1	c.216C>A	c.216C>A	-0.0628161	2
BRCA1	c.2180C>T	c.2180C>T	0.117703	2
BRCA1	c.2183G>A	c.2183G>A	0.411611	3
BRCA1	c.2185G>A	c.2185G>A	-0.00925931	1
BRCA1	c.2192_2196delAAGAA	c.2192_2196delAAGAA	0.32022	1
BRCA1	c.2193delA	c.2193delA	0.0357614	1
BRCA1	c.2195A>C	c.2195A>C	-0.469114	1
BRCA1	c.2197G>T	c.2197G>T	1.14021	1
BRCA1	c.2197_2201delGAGAA	c.2197_2201delGAGAA	1.78538	1
BRCA1	c.2203C>G	c.2203C>G	-0.630606	1
BRCA1	c.2210_2211delCA	c.2210_2211delCA	0.615207	1
BRCA1	c.2212_2215delGTTA	c.2212_2215delGTTA	0.716238	1
BRCA1	c.2213_2214dupTT	c.2213_2214dupTT	0.431115	1
BRCA1	c.2218G>C	c.2218G>C	-0.0895233	1
BRCA1	c.2218G>T	c.2218G>T	-1.02793	3
BRCA1	c.2222C>G	c.2222C>G	0.146073	1
BRCA1	c.2222C>T	c.2222C>T	-1.56456	2
BRCA1	c.2224A>G	c.2224A>G	-0.585811	1
BRCA1	c.2246A>T	c.2246A>T	-0.748377	1
BRCA1	c.2252T>C	c.2252T>C	-1.63662	4
BRCA1	c.2263G>A	c.2263G>A	-0.757373	1
BRCA1	c.2268G>C	c.2268G>C	-2.38077	5
BRCA1	c.2269delG	c.2269delG	0.429122	1
BRCA1	c.2273dupT	c.2273dupT	0.979138	1
BRCA1	c.2281G>C	c.2281G>C	-0.912232	2
BRCA1	c.2286A>T	c.2286A>T	-0.613055	3
BRCA1	c.2288C>G	c.2288C>G	0.615375	1
BRCA1	c.2296A>C	c.2296A>C	-0.741604	1
BRCA1	c.2296_2297delAG	c.2296_2297delAG	-0.31489	1
BRCA1	c.2299A>G	c.2299A>G	-1.37096	2
BRCA1	c.2299A>T	c.2299A>T	-0.955794	2
BRCA1	c.2299delA	c.2299delA	0.0657317	4
BRCA1	c.2302A>G	c.2302A>G	-0.67808	2
BRCA1	c.2309C>A	c.2309C>A	0.312986	2
BRCA1	c.230C>T	c.230C>T	-0.0508966	1
BRCA1	c.2312T>C	c.2312T>C	0.0599606	1
BRCA1	c.2314delG	c.2314delG	1.06213	1
BRCA1	c.231G>A	c.231G>A	-0.450482	1
BRCA1	c.231G>T	c.231G>T	0.639406	1
BRCA1	c.2331_2332dupTG	c.2331_2332dupTG	-0.088778	1
BRCA1	c.2336C>T	c.2336C>T	-0.585811	1
BRCA1	c.2338C>G	c.2338C>G	-0.442219	1
BRCA1	c.2338C>T	c.2338C>T	3.31751	4
BRCA1	c.2339A>G	c.2339A>G	0.331499	1
BRCA1	c.2342A>C	c.2342A>C	1.15012	1
BRCA1	c.2342_2343insCT	c.2342_2343insCT	-0.245912	1
BRCA1	c.2344dupA	c.2344dupA	0.808054	1
BRCA1	c.2359dupG	c.2359dupG	0.399692	1
BRCA1	c.2362delG	c.2362delG	0.429122	1
BRCA1	c.2362G>A	c.2362G>A	-0.729273	3
BRCA1	c.2381C>T	c.2381C>T	-0.585643	1
BRCA1	c.2386_2387delACinsT	c.2386_2387delinsT	0.979038	1
BRCA1	c.2387C>T	c.2387C>T	-0.717775	2
BRCA1	c.2389_2390delGA	c.2389_2390delGA	-0.211271	1
BRCA1	c.2392C>A	c.2392C>A	-0.24608	1
BRCA1	c.2392_2393delCCinsA	c.2392_2393delinsA	1.07077	1
BRCA1	c.2393C>T	c.2393C>T	-0.428087	3
BRCA1	c.2396A>G	c.2396A>G	-0.876379	2
BRCA1	c.2397T>A	c.2397T>A	-0.374651	1
BRCA1	c.2398_2401delAAAT	c.2398_2401delAAAT	0.784022	1
BRCA1	c.2402delG	c.2402delG	1.43591	1
BRCA1	c.2403T>G	c.2403T>G	-0.481184	1
BRCA1	c.2404G>T	c.2404G>T	0.18612	1
BRCA1	c.2405_2406delTG	c.2405_2406delTG	1.34208	2
BRCA1	c.2406_2409delGAGT	c.2406_2409delGAGT	0.194123	1
BRCA1	c.2410C>G	c.2410C>G	-0.438176	1
BRCA1	c.2411_2412delAG	c.2411_2412delAG	4.52725	5
BRCA1	c.2425G>A	c.2425G>A	-0.561612	1
BRCA1	c.2426A>G	c.2426A>G	-1.44424	2
BRCA1	c.2433delC	c.2433delC	12.8993	18
BRCA1	c.2443delA	c.2443delA	-0.751404	1
BRCA1	c.2449G>A	c.2449G>A	-0.0108881	1
BRCA1	c.2457delC	c.2457delC	7.09889	27
BRCA1	c.2465A>G	c.2465A>G	-0.805282	1
BRCA1	c.2473G>T	c.2473G>T	-1.4907	9
BRCA1	c.2475delC	c.2475delC	6.25561	17
BRCA1	c.247G>T	c.247G>T	-0.32642	1
BRCA1	c.2482G>A	c.2482G>A	0.281537	2
BRCA1	c.2483_2485delGCT	c.2483_2485delGCT	0.66164	5
BRCA1	c.2488A>T	c.2488A>T	0.0799003	1
BRCA1	c.248_250delTTG	c.248_250delTTG	1.26959	1
BRCA1	c.2500G>C	c.2500G>C	0.0201524	1
BRCA1	c.2503C>T	c.2503C>T	-0.909904	1
BRCA1	c.2515delC	c.2515delC	2.956	3
BRCA1	c.2518A>G	c.2518A>G	0.0460365	2
BRCA1	c.2518A>T	c.2518A>T	-0.95829	2
BRCA1	c.2524G>A	c.2524G>A	0.0357614	1
BRCA1	c.2528C>G	c.2528C>G	-0.284783	1
BRCA1	c.2536G>A	c.2536G>A	-0.387641	1
BRCA1	c.2539A>G	c.2539A>G	0.0447223	1
BRCA1	c.2546A>G	c.2546A>G	-0.159774	1
BRCA1	c.2551G>A	c.2551G>A	0.291862	3
BRCA1	c.2563C>T	c.2563C>T	-0.657291	1
BRCA1	c.2564A>C	c.2564A>C	-1.07298	3
BRCA1	c.2575A>G	c.2575A>G	-0.831429	1
BRCA1	c.2582T>G	c.2582T>G	-0.885705	1
BRCA1	c.2590T>G	c.2590T>G	-0.159993	1
BRCA1	c.2591C>T	c.2591C>T	-0.507884	1
BRCA1	c.2593A>T	c.2593A>T	0.808054	1
BRCA1	c.2597G>A	c.2597G>A	-3.50169	9
BRCA1	c.259T>G	c.259T>G	-0.727373	1
BRCA1	c.2603C>G	c.2603C>G	0.90167	4
BRCA1	c.2612C>A	c.2612C>A	-0.0991269	1
BRCA1	c.2612C>G	c.2612C>G	-0.60719	3
BRCA1	c.2612delCinsTT	c.2612delinsTT	-0.24608	1
BRCA1	c.2620A>C	c.2620A>C	0.031988	1
BRCA1	c.2630A>G	c.2630A>G	-0.435556	3
BRCA1	c.2633C>T	c.2633C>T	-0.776474	1
BRCA1	c.2638G>C	c.2638G>C	0.662131	1
BRCA1	c.2644T>A	c.2644T>A	0.731714	1
BRCA1	c.2644T>C	c.2644T>C	0.979038	1
BRCA1	c.2645G>A	c.2645G>A	0.716238	1
BRCA1	c.2657_2658delCT	c.2657_2658delCT	0.160264	1
BRCA1	c.2662C>T	c.2662C>T	-1.15703	6
BRCA1	c.2666C>T	c.2666C>T	-0.368539	3
BRCA1	c.2666dupC	c.2666dupC	0.876914	1
BRCA1	c.2668G>A	c.2668G>A	-1.32352	4
BRCA1	c.266T>C	c.266T>C	0	0
BRCA1	c.2679_2682delGAAA	c.2679_2682delGAAA	5.53129	15
BRCA1	c.2680A>T	c.2680A>T	-0.350619	1
BRCA1	c.2681_2682delAA	c.2681_2682delAA	13.4022	37
BRCA1	c.2686dupA	c.2686dupA	-0.0917565	1
BRCA1	c.268A>G	c.268A>G	-0.182296	1
BRCA1	c.2690C>T	c.2690C>T	-0.818118	2
BRCA1	c.2706A>C	c.2706A>C	-0.350451	1
BRCA1	c.2706_2707dupAT	c.2706_2707dupAT	0.745066	1
BRCA1	c.2707T>C	c.2707T>C	-0.357061	1
BRCA1	c.2717delA	c.2717delA	0.473646	1
BRCA1	c.2719G>T	c.2719G>T	0.169113	1
BRCA1	c.2722G>T	c.2722G>T	3.62862	12
BRCA1	c.2724A>C	c.2724A>C	-0.0671659	1
BRCA1	c.2726A>T	c.2726A>T	-0.658708	4
BRCA1	c.2727_2730delTCAA	c.2727_2730delTCAA	0.366614	1
BRCA1	c.2738A>G	c.2738A>G	-0.514564	3
BRCA1	c.2739T>A	c.2739T>A	-0.310921	2
BRCA1	c.273_274delTG	c.273_274delTG	1.07077	1
BRCA1	c.2747A>T	c.2747A>T	-0.708926	1
BRCA1	c.2753_2755delAGCinsCA	c.2753_2755delinsCA	-0.0750957	1
BRCA1	c.2761C>T	c.2761C>T	-0.322651	1
BRCA1	c.2762delA	c.2762delA	0.0259201	2
BRCA1	c.2764_2767delACAG	c.2764_2767delACAG	1.02606	1
BRCA1	c.2765C>G	c.2765C>G	0.238166	4
BRCA1	c.2765C>T	c.2765C>T	0.0201524	1
BRCA1	c.2766delA	c.2766delA	0.263801	1
BRCA1	c.2783G>A	c.2783G>A	0.300397	2
BRCA1	c.2789C>T	c.2789C>T	-0.92708	3
BRCA1	c.2791G>T	c.2791G>T	0.075933	2
BRCA1	c.2796delT	c.2796delT	-0.350619	1
BRCA1	c.2798G>A	c.2798G>A	0.222242	2
BRCA1	c.2798G>C	c.2798G>C	-2.10972	2
BRCA1	c.2806_2809delGATA	c.2806_2809delGATA	3.80631	5
BRCA1	c.2808T>G	c.2808T>G	-0.00404681	1
BRCA1	c.2818G>T	c.2818G>T	-0.455834	1
BRCA1	c.2831G>A	c.2831G>A	-0.360217	2
BRCA1	c.2834_2836delGTA	c.2834_2836delGTA	0.867989	1
BRCA1	c.2835dupT	c.2835dupT	1.25471	1
BRCA1	c.2836A>T	c.2836A>T	-0.577029	1
BRCA1	c.2840A>G	c.2840A>G	-0.0775208	1
BRCA1	c.2857T>C	c.2857T>C	0.0793991	1
BRCA1	c.2864C>A	c.2864C>A	-0.143734	1
BRCA1	c.286G>A	c.286G>A	0.979138	1
BRCA1	c.2872T>C	c.2872T>C	-0.709714	1
BRCA1	c.2877A>C	c.2877A>C	-0.318895	1
BRCA1	c.2881A>C	c.2881A>C	-0.805282	1
BRCA1	c.2882A>G	c.2882A>G	0.42249	1
BRCA1	c.2884G>A	c.2884G>A	-1.84811	7
BRCA1	c.2894T>G	c.2894T>G	-0.359185	1
BRCA1	c.2897T>C	c.2897T>C	-0.328867	1
BRCA1	c.289A>G	c.289A>G	-0.727373	1
BRCA1	c.2901_2902dupTC	c.2901_2902dupTC	0.466851	1
BRCA1	c.290C>G	c.290C>G	0.651136	2
BRCA1	c.2910A>C	c.2910A>C	-1.02743	1
BRCA1	c.2911C>G	c.2911C>G	-0.451556	1
BRCA1	c.2915delG	c.2915delG	-0.655757	1
BRCA1	c.2915G>A	c.2915G>A	-1.17999	2
BRCA1	c.2917C>G	c.2917C>G	-0.350619	1
BRCA1	c.2921T>A	c.2921T>A	0.466851	1
BRCA1	c.2921T>C	c.2921T>C	0.302562	1
BRCA1	c.2923C>T	c.2923C>T	0.468322	1
BRCA1	c.2929C>T	c.2929C>T	-0.493317	1
BRCA1	c.2930C>T	c.2930C>T	-0.0108881	1
BRCA1	c.2932T>C	c.2932T>C	-0.237298	1
BRCA1	c.2934delT	c.2934delT	0.32022	1
BRCA1	c.2934T>G	c.2934T>G	0.246013	2
BRCA1	c.2940delA	c.2940delA	1.40101	4
BRCA1	c.2942C>A	c.2942C>A	0.0799003	1
BRCA1	c.2947delC	c.2947delC	-0.221881	1
BRCA1	c.2952dupT	c.2952dupT	0.184778	1
BRCA1	c.2959A>G	c.2959A>G	0.0680649	1
BRCA1	c.2960A>G	c.2960A>G	-1.24932	2
BRCA1	c.2960_2964delAGTCA	c.2960_2964delAGTCA	0.0057677	1
BRCA1	c.2963C>A	c.2963C>A	1.11354	2
BRCA1	c.2967T>A	c.2967T>A	0.571408	1
BRCA1	c.2969T>C	c.2969T>C	-0.221075	1
BRCA1	c.2973A>C	c.2973A>C	-0.519975	1
BRCA1	c.2973_2979delAACTAAA	c.2973_2979delAACTAAA	0.835411	1
BRCA1	c.2980T>C	c.2980T>C	0.335684	1
BRCA1	c.2981G>A	c.2981G>A	0.0432749	1
BRCA1	c.2989_2990dupAA	c.2989_2990dupAA	-0.221881	1
BRCA1	c.2992C>G	c.2992C>G	0.212519	1
BRCA1	c.2998G>A	c.2998G>A	-1.92288	3
BRCA1	c.2998_3003delGAGGAA	c.2998_3003delGAGGAA	-0.60719	7
BRCA1	c.2999delA	c.2999delA	0.597778	2
BRCA1	c.3004A>G	c.3004A>G	-1.02167	2
BRCA1	c.3005delA	c.3005delA	-0.0029296	4
BRCA1	c.3008_3009delTT	c.3008_3009delTT	1.51191	3
BRCA1	c.301+1G>A	c.301+1G>A	1.01269	1
BRCA1	c.301+1G>C	c.301+1G>C	-0.566886	1
BRCA1	c.301+4dupA	c.301+4dupA	-0.473734	1
BRCA1	c.3010G>C	c.3010G>C	-0.894	3
BRCA1	c.3013delG	c.3013delG	0.787437	2
BRCA1	c.3016C>A	c.3016C>A	-0.118268	1
BRCA1	c.3018_3021delTTCA	c.3018_3021delTTCA	0.696905	1
BRCA1	c.302-2delA	c.302-2delA	0.954938	1
BRCA1	c.302-3C>G	c.302-3C>G	-0.670044	1
BRCA1	c.302-5T>C	c.302-5T>C	-0.885873	1
BRCA1	c.3022A>C	c.3022A>C	1.26428	1
BRCA1	c.3029_3030delCT	c.3029_3030delCT	0.794381	4
BRCA1	c.302A>G	c.302A>G	0.153487	1
BRCA1	c.3031G>A	c.3031G>A	-0.585811	1
BRCA1	c.3034A>G	c.3034A>G	-0.935697	2
BRCA1	c.3035G>A	c.3035G>A	-0.684417	1
BRCA1	c.303T>G	c.303T>G	0.873103	3
BRCA1	c.3040A>T	c.3040A>T	-0.516671	1
BRCA1	c.3041T>A	c.3041T>A	-0.504504	1
BRCA1	c.3041T>C	c.3041T>C	-0.221881	1
BRCA1	c.3048_3052dupTGAGA	c.3048_3052dupTGAGA	1.92125	8
BRCA1	c.305C>G	c.305C>G	-0.374167	2
BRCA1	c.3062delG	c.3062delG	0.440359	1
BRCA1	c.3065C>T	c.3065C>T	-1.94187	5
BRCA1	c.3066delA	c.3066delA	0.169087	1
BRCA1	c.3071G>A	c.3071G>A	0.13587	1
BRCA1	c.3083G>T	c.3083G>T	-0.290299	1
BRCA1	c.3084_3094del11	c.3084_3094del11	0.736467	1
BRCA1	c.3091A>T	c.3091A>T	0.0201524	1
BRCA1	c.3097G>A	c.3097G>A	-0.736609	1
BRCA1	c.3097G>T	c.3097G>T	0.339916	1
BRCA1	c.3113A>C	c.3113A>C	-0.703473	1
BRCA1	c.3132T>G	c.3132T>G	-0.318895	1
BRCA1	c.3134A>G	c.3134A>G	-0.492181	1
BRCA1	c.3139_3180del42	c.3139_3180del42	0.160435	1
BRCA1	c.3143delG	c.3143delG	0.639406	1
BRCA1	c.3143G>A	c.3143G>A	-2.83377	5
BRCA1	c.3143G>T	c.3143G>T	0.018443	2
BRCA1	c.3154A>G	c.3154A>G	-0.407354	2
BRCA1	c.3157G>T	c.3157G>T	0.99854	2
BRCA1	c.3167C>T	c.3167C>T	-0.160171	1
BRCA1	c.3169A>C	c.3169A>C	-0.544174	1
BRCA1	c.3169A>G	c.3169A>G	-0.718287	3
BRCA1	c.316A>C	c.316A>C	-0.0508966	1
BRCA1	c.3178G>T	c.3178G>T	1.55771	2
BRCA1	c.3190A>T	c.3190A>T	-0.463179	1
BRCA1	c.3193dupG	c.3193dupG	0.732958	2
BRCA1	c.3196G>T	c.3196G>T	-0.248773	2
BRCA1	c.3205C>T	c.3205C>T	0.0375904	1
BRCA1	c.3211G>A	c.3211G>A	-1.30432	5
BRCA1	c.3221G>C	c.3221G>C	-0.440965	2
BRCA1	c.3227G>T	c.3227G>T	-0.073295	1
BRCA1	c.3228_3229delAG	c.3228_3229delAG	2.92238	3
BRCA1	c.3247A>C	c.3247A>C	0.868134	3
BRCA1	c.3248T>C	c.3248T>C	-0.90553	3
BRCA1	c.3257T>A	c.3257T>A	0.539379	1
BRCA1	c.3257T>G	c.3257T>G	0.714432	3
BRCA1	c.3260G>C	c.3260G>C	-1.1709	4
BRCA1	c.3270A>T	c.3270A>T	-0.60106	1
BRCA1	c.3274G>A	c.3274G>A	-0.559591	1
BRCA1	c.3287A>G	c.3287A>G	-0.697769	2
BRCA1	c.3289A>T	c.3289A>T	0.580623	2
BRCA1	c.3289dupA	c.3289dupA	0.468322	1
BRCA1	c.3296delC	c.3296delC	0.444123	1
BRCA1	c.3298G>A	c.3298G>A	0.429122	1
BRCA1	c.329_330delAG	c.329_330delAG	0.573327	1
BRCA1	c.32T>G	c.32T>G	0.0599606	1
BRCA1	c.3305A>G	c.3305A>G	-0.221881	1
BRCA1	c.3308G>T	c.3308G>T	-0.318895	1
BRCA1	c.3323_3324delTA	c.3323_3324delTA	0.642293	1
BRCA1	c.3326_3329delAAAA	c.3326_3329delAAAA	-0.261522	1
BRCA1	c.3327_3329delAAA	c.3327_3329delAAA	-0.546187	9
BRCA1	c.3328_3330delAAG	c.3328_3330delAAG	-0.105447	2
BRCA1	c.332A>C	c.332A>C	-0.665669	1
BRCA1	c.3331_3334delCAAG	c.3331_3334delCAAG	5.16824	15
BRCA1	c.3344_3346delAAG	c.3344_3346delAAG	-1.57774	4
BRCA1	c.3344_3346dupAAG	c.3344_3346dupAAG	-0.568205	1
BRCA1	c.3345A>C	c.3345A>C	-0.792979	1
BRCA1	c.3346G>C	c.3346G>C	-2.27278	2
BRCA1	c.3347T>G	c.3347T>G	0.0617897	1
BRCA1	c.334A>G	c.334A>G	-0.0184315	1
BRCA1	c.3352C>T	c.3352C>T	0.216784	1
BRCA1	c.3354G>T	c.3354G>T	-0.694076	1
BRCA1	c.3355A>T	c.3355A>T	-0.520757	1
BRCA1	c.3358G>A	c.3358G>A	-0.350619	1
BRCA1	c.3358_3359delGT	c.3358_3359delGT	-0.861674	1
BRCA1	c.3359_3360delTT	c.3359_3360delTT	0.0273744	1
BRCA1	c.335_338delATAA	c.335_338delATAA	-0.350619	1
BRCA1	c.3361A>C	c.3361A>C	-0.60106	1
BRCA1	c.3365_3366delCA	c.3365_3366delCA	0.402316	1
BRCA1	c.3367G>T	c.3367G>T	-1.53099	5
BRCA1	c.3373T>C	c.3373T>C	-0.685735	1
BRCA1	c.3377C>T	c.3377C>T	-0.24608	1
BRCA1	c.3383T>C	c.3383T>C	-0.24608	1
BRCA1	c.3392_3393delATinsTA	c.3392_3393delinsTA	0.288835	1
BRCA1	c.3394A>G	c.3394A>G	-1.10616	5
BRCA1	c.339C>G	c.339C>G	-0.726187	1
BRCA1	c.3400G>T	c.3400G>T	-0.00539291	4
BRCA1	c.3401A>T	c.3401A>T	-1.11614	1
BRCA1	c.3403C>G	c.3403C>G	-0.318895	1
BRCA1	c.3403C>T	c.3403C>T	0.487079	1
BRCA1	c.3406C>A	c.3406C>A	-0.494015	1
BRCA1	c.3407C>G	c.3407C>G	-1.01461	1
BRCA1	c.3409A>G	c.3409A>G	-0.24608	1
BRCA1	c.3410T>C	c.3410T>C	0.169087	1
BRCA1	c.3411G>A	c.3411G>A	-0.132906	2
BRCA1	c.3415A>C	c.3415A>C	0.639406	1
BRCA1	c.3416G>T	c.3416G>T	0.249075	10
BRCA1	c.3418A>C	c.3418A>C	-0.325937	1
BRCA1	c.3421C>T	c.3421C>T	-0.585811	1
BRCA1	c.3424G>C	c.3424G>C	0.173351	1
BRCA1	c.3436_3439delTGTT	c.3436_3439delTGTT	0.672873	1
BRCA1	c.3440C>A	c.3440C>A	-1.24156	1
BRCA1	c.3442delG	c.3442delG	0.429122	1
BRCA1	c.3448C>T	c.3448C>T	-4.2614	18
BRCA1	c.344C>T	c.344C>T	0.591631	2
BRCA1	c.3454G>A	c.3454G>A	-3.45721	14
BRCA1	c.3457C>G	c.3457C>G	-0.32642	1
BRCA1	c.346delG	c.346delG	-0.359185	1
BRCA1	c.3472G>T	c.3472G>T	-0.151581	1
BRCA1	c.3477_3480delAAAG	c.3477_3480delAAAG	2.33364	2
BRCA1	c.3481G>T	c.3481G>T	0.566598	1
BRCA1	c.3481_3491del11	c.3481_3491del11	5.38385	16
BRCA1	c.3484G>T	c.3484G>T	0.0513974	1
BRCA1	c.3485delA	c.3485delA	1.0115	1
BRCA1	c.3487A>G	c.3487A>G	0.21257	1
BRCA1	c.349C>T	c.349C>T	-0.984611	1
BRCA1	c.3500A>G	c.3500A>G	-0.178925	1
BRCA1	c.3505G>T	c.3505G>T	-0.585811	1
BRCA1	c.3508A>G	c.3508A>G	-0.0840765	1
BRCA1	c.3515A>G	c.3515A>G	0.366403	1
BRCA1	c.3524_3526delCTG	c.3524_3526delCTG	0.359884	1
BRCA1	c.352C>G	c.352C>G	0.639406	1
BRCA1	c.3533G>A	c.3533G>A	-1.60429	1
BRCA1	c.3535A>C	c.3535A>C	0.0185352	1
BRCA1	c.3541G>A	c.3541G>A	-3.29258	9
BRCA1	c.3555G>T	c.3555G>T	-0.672424	2
BRCA1	c.3560G>A	c.3560G>A	-0.303857	3
BRCA1	c.3564G>C	c.3564G>C	-0.861674	1
BRCA1	c.3569delC	c.3569delC	0.471166	1
BRCA1	c.3572G>A	c.3572G>A	-0.32642	1
BRCA1	c.3581C>T	c.3581C>T	-0.244894	1
BRCA1	c.3582_3589delCCATACAC	c.3582_3589delCCATACAC	0.491441	1
BRCA1	c.3583C>T	c.3583C>T	-0.556877	2
BRCA1	c.3584A>G	c.3584A>G	1.60133	4
BRCA1	c.3586A>T	c.3586A>T	-0.291393	1
BRCA1	c.3587C>T	c.3587C>T	-0.888032	2
BRCA1	c.3595G>C	c.3595G>C	-0.32642	1
BRCA1	c.3596C>T	c.3596C>T	-0.63779	2
BRCA1	c.3598C>T	c.3598C>T	2.30244	6
BRCA1	c.35A>G	c.35A>G	-0.93116	2
BRCA1	c.3607C>T	c.3607C>T	5.44226	10
BRCA1	c.3611G>C	c.3611G>C	-0.507951	1
BRCA1	c.3612delA	c.3612delA	0.726873	1
BRCA1	c.3613G>A	c.3613G>A	-0.561612	1
BRCA1	c.3616G>T	c.3616G>T	-0.90345	2
BRCA1	c.3619A>G	c.3619A>G	-0.546142	1
BRCA1	c.3625T>G	c.3625T>G	-0.804	3
BRCA1	c.3626delT	c.3626delT	-0.657123	1
BRCA1	c.3626T>G	c.3626T>G	0.330472	1
BRCA1	c.3627dupA	c.3627dupA	1.00274	5
BRCA1	c.3629A>G	c.3629A>G	-0.346682	1
BRCA1	c.3632C>G	c.3632C>G	-0.577029	1
BRCA1	c.3637delG	c.3637delG	-0.535392	1
BRCA1	c.3640G>T	c.3640G>T	0.0503971	1
BRCA1	c.3640_3644delGAGAA	c.3640_3644delGAGAA	0.564311	2
BRCA1	c.3642_3643delGA	c.3642_3643delGA	0.202853	3
BRCA1	c.3644A>G	c.3644A>G	0.304592	1
BRCA1	c.3647T>A	c.3647T>A	-0.412936	1
BRCA1	c.3648dupA	c.3648dupA	0.979484	2
BRCA1	c.3649T>C	c.3649T>C	-2.66055	4
BRCA1	c.3652A>G	c.3652A>G	0.285669	2
BRCA1	c.3655G>A	c.3655G>A	-0.296176	1
BRCA1	c.3659A>T	c.3659A>T	0.359884	1
BRCA1	c.3661G>T	c.3661G>T	-0.1058	1
BRCA1	c.3662A>C	c.3662A>C	-0.318649	1
BRCA1	c.3664G>T	c.3664G>T	1.50395	7
BRCA1	c.3666G>C	c.3666G>C	0.0201524	1
BRCA1	c.3668_3671dupTTCC	c.3668_3671dupTTCC	2.10773	4
BRCA1	c.3670C>T	c.3670C>T	-0.749162	1
BRCA1	c.3672delC	c.3672delC	1.28402	2
BRCA1	c.3679delC	c.3679delC	-0.145248	1
BRCA1	c.3700G>C	c.3700G>C	-0.0750957	1
BRCA1	c.3700_3704delGTAAA	c.3700_3704delGTAAA	4.04703	10
BRCA1	c.3705_3747dupCAATATACCTTCTCAGTCTACTAGGCATAGCACCGTTGCTACC	c.3705_3747dupCAATATACCTTCTCAGTCTACTAGGCATAGCACCGTTGCTACC	1.11461	2
BRCA1	c.3706_3713delAATATACC	c.3706_3713delAATATACC	0.574855	1
BRCA1	c.3710delT	c.3710delT	0.359884	1
BRCA1	c.3710T>C	c.3710T>C	-0.725131	1
BRCA1	c.3713C>G	c.3713C>G	0.468322	1
BRCA1	c.3713delC	c.3713delC	0.870599	1
BRCA1	c.3718C>T	c.3718C>T	0.444291	1
BRCA1	c.3722C>A	c.3722C>A	-0.117037	1
BRCA1	c.3724A>G	c.3724A>G	-0.445573	1
BRCA1	c.373A>G	c.373A>G	0.359884	1
BRCA1	c.3746C>G	c.3746C>G	-0.510616	1
BRCA1	c.3748G>T	c.3748G>T	13.3012	32
BRCA1	c.3750G>C	c.3750G>C	0.875657	3
BRCA1	c.3755T>C	c.3755T>C	-0.861674	1
BRCA1	c.3756_3759delGTCT	c.3756_3759delGTCT	11.9911	44
BRCA1	c.3758C>G	c.3758C>G	-1.28938	6
BRCA1	c.3759dupT	c.3759dupT	-0.465016	3
BRCA1	c.3759_3760delTA	c.3759_3760delTA	-0.690427	3
BRCA1	c.3760A>G	c.3760A>G	0.275511	1
BRCA1	c.3764dupA	c.3764dupA	4.69231	4
BRCA1	c.3767_3768delCA	c.3767_3768delCA	0.393326	2
BRCA1	c.3770_3771delAG	c.3770_3771delAG	5.30406	7
BRCA1	c.3771_3772delGGinsC	c.3771_3772delinsC	0.415324	1
BRCA1	c.3778T>G	c.3778T>G	-0.178925	1
BRCA1	c.3779delT	c.3779delT	0.344199	1
BRCA1	c.377A>G	c.377A>G	-0.805282	1
BRCA1	c.3784T>C	c.3784T>C	-1.01035	2
BRCA1	c.3798C>A	c.3798C>A	-0.0850302	1
BRCA1	c.37_40delAATG	c.37_40delAATG	-0.508498	1
BRCA1	c.3800T>C	c.3800T>C	-1.29653	3
BRCA1	c.3807C>G	c.3807C>G	-0.0508966	1
BRCA1	c.380G>A	c.380G>A	-1.72739	3
BRCA1	c.380G>T	c.380G>T	-0.294294	1
BRCA1	c.3816C>A	c.3816C>A	0.0599606	1
BRCA1	c.3817C>T	c.3817C>T	1.20772	1
BRCA1	c.3839_3843delCTCAGinsAGGC	c.3839_3843delinsAGGC	-0.180244	1
BRCA1	c.3841C>T	c.3841C>T	1.04036	2
BRCA1	c.3847C>T	c.3847C>T	-0.294294	1
BRCA1	c.3848A>G	c.3848A>G	-1.19294	3
BRCA1	c.3857G>C	c.3857G>C	-0.0529301	1
BRCA1	c.3865A>C	c.3865A>C	-0.185905	1
BRCA1	c.3868A>G	c.3868A>G	-0.544006	1
BRCA1	c.3868A>T	c.3868A>T	1.36325	1
BRCA1	c.3869_3870delAA	c.3869_3870delAA	-0.0749277	1
BRCA1	c.3870_3877delATGTTCTG	c.3870_3877delATGTTCTG	0.468322	1
BRCA1	c.3874T>C	c.3874T>C	0.131445	2
BRCA1	c.3875C>A	c.3875C>A	-0.0917565	1
BRCA1	c.3877G>C	c.3877G>C	-0.32642	1
BRCA1	c.3889T>A	c.3889T>A	-0.249065	1
BRCA1	c.3889T>C	c.3889T>C	-0.318895	1
BRCA1	c.3893C>A	c.3893C>A	1.65653	3
BRCA1	c.3896A>G	c.3896A>G	0.21566	1
BRCA1	c.3901A>T	c.3901A>T	0.473646	1
BRCA1	c.3902G>A	c.3902G>A	-1.00983	1
BRCA1	c.3904G>A	c.3904G>A	-0.505163	1
BRCA1	c.390C>A	c.390C>A	0.440995	1
BRCA1	c.3929C>A	c.3929C>A	-1.02743	1
BRCA1	c.3931_3934dupAACA	c.3931_3934dupAACA	0.468322	1
BRCA1	c.3937C>T	c.3937C>T	0.667171	5
BRCA1	c.3941A>T	c.3941A>T	-0.348447	1
BRCA1	c.3944C>G	c.3944C>G	-0.0592577	5
BRCA1	c.3952A>G	c.3952A>G	-0.249959	2
BRCA1	c.3956G>A	c.3956G>A	-0.166738	1
BRCA1	c.3962C>A	c.3962C>A	-0.0517889	2
BRCA1	c.3964A>C	c.3964A>C	1.09058	1
BRCA1	c.3964A>G	c.3964A>G	0.0996304	1
BRCA1	c.3964A>T	c.3964A>T	0.102917	1
BRCA1	c.3965A>C	c.3965A>C	-0.820444	1
BRCA1	c.3967C>T	c.3967C>T	0.681044	1
BRCA1	c.3967delC	c.3967delC	0.468322	1
BRCA1	c.3969A>T	c.3969A>T	-0.221881	1
BRCA1	c.3970A>T	c.3970A>T	-1.00188	3
BRCA1	c.3974G>A	c.3974G>A	0.310158	1
BRCA1	c.3985G>A	c.3985G>A	-0.178925	1
BRCA1	c.4016A>G	c.4016A>G	0.468322	1
BRCA1	c.4028A>T	c.4028A>T	-0.6823	1
BRCA1	c.4031A>G	c.4031A>G	-1.17988	2
BRCA1	c.4035delA	c.4035delA	5.981	14
BRCA1	c.4038_4041delAAGA	c.4038_4041delAAGA	1.53875	1
BRCA1	c.4041_4042delAG	c.4041_4042delAG	1.31044	9
BRCA1	c.4048G>T	c.4048G>T	-1.12418	2
BRCA1	c.4054G>A	c.4054G>A	-1.42066	2
BRCA1	c.4063A>G	c.4063A>G	-0.24608	1
BRCA1	c.4063_4065delAAT	c.4063_4065delAAT	-0.580666	3
BRCA1	c.4065_4068delTCAA	c.4065_4068delTCAA	8.79346	37
BRCA1	c.406dupA	c.406dupA	2.5277	3
BRCA1	c.4072G>T	c.4072G>T	0.0599606	1
BRCA1	c.4082T>C	c.4082T>C	-0.702793	1
BRCA1	c.4096+1G>A	c.4096+1G>A	-0.526787	8
BRCA1	c.4096+3A>G	c.4096+3A>G	-0.192836	3
BRCA1	c.4096G>C	c.4096G>C	0.681044	1
BRCA1	c.4097-2A>G	c.4097-2A>G	-0.178925	1
BRCA1	c.4097G>A	c.4097G>A	-0.159993	1
BRCA1	c.4113delG	c.4113delG	1.35451	1
BRCA1	c.4117G>T	c.4117G>T	0.263944	3
BRCA1	c.4120_4121delAG	c.4120_4121delAG	-0.182296	1
BRCA1	c.4128_4129delAA	c.4128_4129delAA	0.966874	2
BRCA1	c.4129A>G	c.4129A>G	-0.414717	1
BRCA1	c.4132G>T	c.4132G>T	-0.317306	1
BRCA1	c.4136_4137delCT	c.4136_4137delCT	0.615207	1
BRCA1	c.413T>C	c.413T>C	-0.359185	1
BRCA1	c.4144T>A	c.4144T>A	-0.250682	2
BRCA1	c.4151G>A	c.4151G>A	0.506669	1
BRCA1	c.4158_4162delCTCTC	c.4158_4162delCTCTC	0.176494	1
BRCA1	c.4159T>C	c.4159T>C	-0.43898	1
BRCA1	c.4161_4162delTC	c.4161_4162delTC	0.318169	1
BRCA1	c.4162C>T	c.4162C>T	0.127202	1
BRCA1	c.4165_4166delAG	c.4165_4166delAG	0.515886	2
BRCA1	c.4166G>A	c.4166G>A	-1.0628	3
BRCA1	c.416A>G	c.416A>G	-0.12795	1
BRCA1	c.416dupA	c.416dupA	0.979138	1
BRCA1	c.4177A>G	c.4177A>G	-0.32642	1
BRCA1	c.4181C>T	c.4181C>T	-2.34348	6
BRCA1	c.4182_4183dupTC	c.4182_4183dupTC	2.54832	2
BRCA1	c.4183C>T	c.4183C>T	3.38866	6
BRCA1	c.4184A>G	c.4184A>G	-0.0184315	1
BRCA1	c.4185+2_4185+22del21insA	c.4185+2_4185+22delinsA	0.0599606	1
BRCA1	c.4185G>A	c.4185G>A	-0.221881	1
BRCA1	c.4192G>T	c.4192G>T	0.0057677	1
BRCA1	c.4193A>G	c.4193A>G	-1.31511	1
BRCA1	c.4196C>G	c.4196C>G	-0.291393	1
BRCA1	c.4205A>G	c.4205A>G	0.516904	2
BRCA1	c.4220T>G	c.4220T>G	-0.00387884	1
BRCA1	c.4222C>T	c.4222C>T	1.29878	4
BRCA1	c.4223A>G	c.4223A>G	-0.350451	1
BRCA1	c.4231A>G	c.4231A>G	-1.29474	2
BRCA1	c.4241T>C	c.4241T>C	-0.160802	1
BRCA1	c.4243delG	c.4243delG	2.36653	2
BRCA1	c.4249G>T	c.4249G>T	-0.639783	1
BRCA1	c.4250delT	c.4250delT	-0.885873	1
BRCA1	c.4251_4252delGT	c.4251_4252delGT	0.288835	1
BRCA1	c.4253T>C	c.4253T>C	0.169087	1
BRCA1	c.4261C>T	c.4261C>T	-2.54895	7
BRCA1	c.4265G>A	c.4265G>A	-0.387641	1
BRCA1	c.427G>C	c.427G>C	-0.130415	1
BRCA1	c.427G>T	c.427G>T	3.7121	14
BRCA1	c.4282delA	c.4282delA	0.124659	1
BRCA1	c.4286A>G	c.4286A>G	-0.762498	1
BRCA1	c.4292C>T	c.4292C>T	-0.308982	1
BRCA1	c.4297A>G	c.4297A>G	0.0799003	1
BRCA1	c.429A>C	c.429A>C	0.245774	2
BRCA1	c.4304A>G	c.4304A>G	-0.32642	1
BRCA1	c.4315C>T	c.4315C>T	-1.27155	2
BRCA1	c.4327C>T	c.4327C>T	4.4975	23
BRCA1	c.4333C>A	c.4333C>A	-0.885873	1
BRCA1	c.4337A>C	c.4337A>C	0.118345	1
BRCA1	c.4339C>A	c.4339C>A	-0.69435	3
BRCA1	c.4357+1G>A	c.4357+1G>A	4.35353	14
BRCA1	c.4357+1G>C	c.4357+1G>C	0.344863	1
BRCA1	c.4357+1G>T	c.4357+1G>T	-0.585811	1
BRCA1	c.4358-2delA	c.4358-2delA	-0.585643	1
BRCA1	c.4361T>C	c.4361T>C	-0.657648	3
BRCA1	c.4366A>G	c.4366A>G	-0.0750957	1
BRCA1	c.4372C>T	c.4372C>T	0.335684	1
BRCA1	c.4376A>G	c.4376A>G	-0.109621	1
BRCA1	c.4389C>A	c.4389C>A	1.80081	3
BRCA1	c.4391_4393delCTAinsTT	c.4391_4393delinsTT	1.16793	2
BRCA1	c.4392T>A	c.4392T>A	-0.221881	1
BRCA1	c.4400_4418delinsTTT	c.4400_4418delinsTTT	0.378557	1
BRCA1	c.4401delG	c.4401delG	0.97579	3
BRCA1	c.441+1G>A	c.441+1G>A	1.31877	1
BRCA1	c.441+2T>C	c.441+2T>C	-0.160802	1
BRCA1	c.4412G>T	c.4412G>T	-0.585811	1
BRCA1	c.4417T>C	c.4417T>C	0.0357614	1
BRCA1	c.441G>C	c.441G>C	-0.104319	3
BRCA1	c.442-3T>G	c.442-3T>G	-0.609843	1
BRCA1	c.4420G>A	c.4420G>A	-1.23619	1
BRCA1	c.442C>A	c.442C>A	-0.460147	1
BRCA1	c.442C>T	c.442C>T	0.321009	1
BRCA1	c.4430T>C	c.4430T>C	0.0359293	1
BRCA1	c.4432G>T	c.4432G>T	-0.518656	1
BRCA1	c.4435G>C	c.4435G>C	-0.299118	1
BRCA1	c.4441G>A	c.4441G>A	-0.509259	1
BRCA1	c.4447A>C	c.4447A>C	-1.1743	1
BRCA1	c.4449T>A	c.4449T>A	-0.561612	1
BRCA1	c.4450T>A	c.4450T>A	0.0640629	1
BRCA1	c.4459A>G	c.4459A>G	-0.318895	1
BRCA1	c.445G>A	c.445G>A	0.0057677	1
BRCA1	c.4460A>G	c.4460A>G	-0.798852	1
BRCA1	c.4466A>G	c.4466A>G	-0.203124	1
BRCA1	c.446A>C	c.446A>C	-0.151581	1
BRCA1	c.4471C>A	c.4471C>A	-0.160802	1
BRCA1	c.4480G>A	c.4480G>A	-0.849242	2
BRCA1	c.4481A>G	c.4481A>G	0.0940294	2
BRCA1	c.4484+1G>A	c.4484+1G>A	2.33833	2
BRCA1	c.4484G>A	c.4484G>A	1.45225	5
BRCA1	c.4484G>T	c.4484G>T	2.12278	13
BRCA1	c.4493C>G	c.4493C>G	-0.221881	1
BRCA1	c.4504C>T	c.4504C>T	0.0617897	1
BRCA1	c.4505delC	c.4505delC	1.35781	1
BRCA1	c.4508C>A	c.4508C>A	2.45231	2
BRCA1	c.4513G>C	c.4513G>C	-0.0174978	1
BRCA1	c.4520G>C	c.4520G>C	-0.870923	5
BRCA1	c.4523G>A	c.4523G>A	-0.0917565	1
BRCA1	c.4524G>A	c.4524G>A	5.02107	11
BRCA1	c.4526A>G	c.4526A>G	-0.357229	1
BRCA1	c.4530G>A	c.4530G>A	0.639406	1
BRCA1	c.4541C>T	c.4541C>T	-0.346004	1
BRCA1	c.4550T>C	c.4550T>C	-0.687703	1
BRCA1	c.455T>C	c.455T>C	-0.350451	1
BRCA1	c.4565A>G	c.4565A>G	-0.766821	1
BRCA1	c.4568C>T	c.4568C>T	0.0217733	1
BRCA1	c.456delC	c.456delC	-0.135388	1
BRCA1	c.4571C>G	c.4571C>G	-0.87652	1
BRCA1	c.4574_4575delAA	c.4574_4575delAA	0.938204	2
BRCA1	c.4576G>A	c.4576G>A	-0.32642	1
BRCA1	c.4591G>A	c.4591G>A	-0.708926	1
BRCA1	c.4594G>A	c.4594G>A	0.440219	1
BRCA1	c.4597G>A	c.4597G>A	-0.561612	1
BRCA1	c.4603G>A	c.4603G>A	0.0057677	1
BRCA1	c.4603G>T	c.4603G>T	2.03845	3
BRCA1	c.4606G>C	c.4606G>C	-0.0169022	1
BRCA1	c.4609C>T	c.4609C>T	0.639406	1
BRCA1	c.4611_4612insG	c.4611_4612insG	1.10171	2
BRCA1	c.4612C>T	c.4612C>T	1.68586	1
BRCA1	c.4625C>G	c.4625C>G	-1.41247	5
BRCA1	c.4631C>T	c.4631C>T	0.0755992	1
BRCA1	c.4636G>C	c.4636G>C	-0.0508966	1
BRCA1	c.4646A>T	c.4646A>T	-0.24608	1
BRCA1	c.4647A>C	c.4647A>C	-0.751883	1
BRCA1	c.4649C>T	c.4649C>T	-1.80153	5
BRCA1	c.4654_4673del20	c.4654_4673del20	0.566598	1
BRCA1	c.4657T>A	c.4657T>A	-0.430047	4
BRCA1	c.465A>C	c.465A>C	-0.285528	1
BRCA1	c.465A>T	c.465A>T	-0.220716	1
BRCA1	c.4664G>A	c.4664G>A	-0.0874125	2
BRCA1	c.4667A>G	c.4667A>G	-0.518656	1
BRCA1	c.4669G>A	c.4669G>A	-0.318895	1
BRCA1	c.4670A>G	c.4670A>G	0.566598	1
BRCA1	c.4674A>G	c.4674A>G	-0.579031	1
BRCA1	c.4675+1G>A	c.4675+1G>A	0.715482	4
BRCA1	c.4675+3A>G	c.4675+3A>G	-0.261522	1
BRCA1	c.4675G>A	c.4675G>A	-0.221881	1
BRCA1	c.4675G>C	c.4675G>C	1.22225	2
BRCA1	c.4676-1G>A	c.4676-1G>A	0.0424566	2
BRCA1	c.4676-1G>C	c.4676-1G>C	-1.45109	1
BRCA1	c.4676-2A>G	c.4676-2A>G	1.74777	2
BRCA1	c.4678G>T	c.4678G>T	0.0133111	1
BRCA1	c.4679G>T	c.4679G>T	-0.0775208	1
BRCA1	c.4689C>G	c.4689C>G	5.07407	17
BRCA1	c.4697C>G	c.4697C>G	-0.130415	1
BRCA1	c.4700G>T	c.4700G>T	-0.25607	1
BRCA1	c.470_471delCT	c.470_471delCT	-1.26284	3
BRCA1	c.4730C>A	c.4730C>A	-0.508974	2
BRCA1	c.4733A>G	c.4733A>G	-0.511511	2
BRCA1	c.4735C>G	c.4735C>G	-2.07574	3
BRCA1	c.4739C>T	c.4739C>T	-0.0174978	1
BRCA1	c.4771G>A	c.4771G>A	-1.45837	3
BRCA1	c.4776C>G	c.4776C>G	-0.552399	4
BRCA1	c.4777A>G	c.4777A>G	-0.306073	1
BRCA1	c.478G>A	c.478G>A	-0.284783	1
BRCA1	c.4790C>A	c.4790C>A	0.273681	1
BRCA1	c.4803delA	c.4803delA	0.321009	1
BRCA1	c.4807_4821del15	c.4807_4821del15	-0.541954	2
BRCA1	c.4810C>T	c.4810C>T	0.386184	1
BRCA1	c.4813T>A	c.4813T>A	-0.32642	1
BRCA1	c.4816A>G	c.4816A>G	-0.767022	8
BRCA1	c.4828dupT	c.4828dupT	0.468322	1
BRCA1	c.4834C>T	c.4834C>T	1.93319	3
BRCA1	c.4834_4835delCA	c.4834_4835delCA	1.54735	1
BRCA1	c.4836G>C	c.4836G>C	-0.221881	1
BRCA1	c.4838G>A	c.4838G>A	-0.290299	1
BRCA1	c.4843G>A	c.4843G>A	-0.720671	2
BRCA1	c.4853A>G	c.4853A>G	-0.191871	1
BRCA1	c.4856C>T	c.4856C>T	-0.00925931	1
BRCA1	c.4858A>G	c.4858A>G	-0.727373	1
BRCA1	c.485dupT	c.485dupT	0.909626	1
BRCA1	c.485_486delTG	c.485_486delTG	0.639406	1
BRCA1	c.4864A>G	c.4864A>G	-0.566886	1
BRCA1	c.4865C>G	c.4865C>G	-0.561612	1
BRCA1	c.4868C>G	c.4868C>G	1.64815	6
BRCA1	c.4882A>G	c.4882A>G	-2.36284	9
BRCA1	c.4891A>T	c.4891A>T	0.124659	1
BRCA1	c.4892G>A	c.4892G>A	0.686534	1
BRCA1	c.4894G>T	c.4894G>T	-0.139008	2
BRCA1	c.4903G>A	c.4903G>A	-1.58378	3
BRCA1	c.4909C>T	c.4909C>T	0.102917	1
BRCA1	c.4918A>G	c.4918A>G	0.0201524	1
BRCA1	c.4921G>A	c.4921G>A	-0.0508966	1
BRCA1	c.4930G>T	c.4930G>T	0.609957	2
BRCA1	c.4931A>G	c.4931A>G	-1.29426	2
BRCA1	c.4936delG	c.4936delG	0.683224	5
BRCA1	c.4949T>C	c.4949T>C	-0.350958	1
BRCA1	c.494dupT	c.494dupT	0.344863	1
BRCA1	c.4954A>G	c.4954A>G	-0.865439	1
BRCA1	c.4957G>A	c.4957G>A	0.468322	1
BRCA1	c.4964C>T	c.4964C>T	1.17709	1
BRCA1	c.4964_4982del19	c.4964_4982del19	13.7603	21
BRCA1	c.4981G>A	c.4981G>A	-0.684417	1
BRCA1	c.4981G>T	c.4981G>T	0.429122	1
BRCA1	c.4986+3G>C	c.4986+3G>C	0.643895	5
BRCA1	c.4986+4A>C	c.4986+4A>C	0.648916	1
BRCA1	c.4986+6T>C	c.4986+6T>C	5.1159	12
BRCA1	c.4986+6T>G	c.4986+6T>G	1.77078	4
BRCA1	c.4987-1G>C	c.4987-1G>C	-0.32642	1
BRCA1	c.4987-3C>G	c.4987-3C>G	0.639406	1
BRCA1	c.4988T>A	c.4988T>A	-0.585811	1
BRCA1	c.4993G>A	c.4993G>A	-0.255185	4
BRCA1	c.4997A>G	c.4997A>G	0.176551	2
BRCA1	c.4997dupA	c.4997dupA	-0.846856	3
BRCA1	c.5017_5019delCAC	c.5017_5019delCAC	0.912237	1
BRCA1	c.5024C>T	c.5024C>T	-0.922637	3
BRCA1	c.5030_5033delCTAA	c.5030_5033delCTAA	0.526327	3
BRCA1	c.5035_5039delCTAAT	c.5035_5039delCTAAT	-0.24608	1
BRCA1	c.5041A>C	c.5041A>C	1.46422	1
BRCA1	c.5050A>G	c.5050A>G	-0.694839	2
BRCA1	c.5053A>G	c.5053A>G	0.216157	1
BRCA1	c.5057A>G	c.5057A>G	0.350723	1
BRCA1	c.5062_5064delGTT	c.5062_5064delGTT	1.111	3
BRCA1	c.5066T>C	c.5066T>C	-0.313997	1
BRCA1	c.5066T>G	c.5066T>G	2.7864	3
BRCA1	c.5067G>A	c.5067G>A	-0.221881	1
BRCA1	c.5068A>C	c.5068A>C	0.199022	5
BRCA1	c.5071A>G	c.5071A>G	-0.221881	1
BRCA1	c.5072C>A	c.5072C>A	-0.241418	2
BRCA1	c.5072C>T	c.5072C>T	2.14017	4
BRCA1	c.5073A>G	c.5073A>G	0.288835	1
BRCA1	c.5074+4T>C	c.5074+4T>C	-0.33303	1
BRCA1	c.5074G>A	c.5074G>A	-0.239654	2
BRCA1	c.5075A>T	c.5075A>T	1.18195	1
BRCA1	c.5078_5080delCTG	c.5078_5080delCTG	0.0511789	2
BRCA1	c.5084_5085delTT	c.5084_5085delTT	-0.32642	1
BRCA1	c.5085T>A	c.5085T>A	-0.0508966	1
BRCA1	c.5086G>C	c.5086G>C	0.0967025	2
BRCA1	c.5089T>A	c.5089T>A	0	0
BRCA1	c.5089T>C	c.5089T>C	0.191958	1
BRCA1	c.508C>T	c.508C>T	-1.71105	5
BRCA1	c.5090G>A	c.5090G>A	-0.322761	2
BRCA1	c.5095C>T	c.5095C>T	3.02004	11
BRCA1	c.5096G>A	c.5096G>A	1.40645	16
BRCA1	c.509G>A	c.509G>A	-0.131681	2
BRCA1	c.5102T>C	c.5102T>C	-0.350619	1
BRCA1	c.5106delA	c.5106delA	0.344863	1
BRCA1	c.5108A>G	c.5108A>G	0.216157	1
BRCA1	c.5109T>G	c.5109T>G	0.988528	2
BRCA1	c.5112delT	c.5112delT	0.466851	1
BRCA1	c.5113C>G	c.5113C>G	-1.75136	3
BRCA1	c.5117G>A	c.5117G>A	-0.0182635	1
BRCA1	c.5120T>C	c.5120T>C	-0.261522	1
BRCA1	c.5122G>A	c.5122G>A	-0.296977	2
BRCA1	c.5123C>A	c.5123C>A	5.69784	12
BRCA1	c.5123C>T	c.5123C>T	-2.50849	8
BRCA1	c.5125G>A	c.5125G>A	-0.101068	3
BRCA1	c.512dupT	c.512dupT	0.566598	1
BRCA1	c.5135G>A	c.5135G>A	0.793925	1
BRCA1	c.5136G>A	c.5136G>A	2.42072	5
BRCA1	c.5137delG	c.5137delG	-0.194394	7
BRCA1	c.5137G>T	c.5137G>T	0.566598	1
BRCA1	c.5141T>C	c.5141T>C	-0.315592	1
BRCA1	c.5143A>T	c.5143A>T	-0.204941	1
BRCA1	c.5147A>C	c.5147A>C	-0.350619	1
BRCA1	c.5147A>G	c.5147A>G	-0.577029	1
BRCA1	c.514delC	c.514delC	1.55049	5
BRCA1	c.5152+1G>A	c.5152+1G>A	0.539379	1
BRCA1	c.5152+2T>C	c.5152+2T>C	-0.413675	1
BRCA1	c.5152+5G>T	c.5152+5G>T	0.808054	1
BRCA1	c.5153-2delA	c.5153-2delA	1.67914	8
BRCA1	c.515A>G	c.515A>G	-0.325952	1
BRCA1	c.5161C>G	c.5161C>G	0.539379	1
BRCA1	c.5164T>C	c.5164T>C	0.0201524	1
BRCA1	c.5165C>T	c.5165C>T	0.570676	1
BRCA1	c.5177G>T	c.5177G>T	-0.831429	1
BRCA1	c.5177_5180delGAAA	c.5177_5180delGAAA	10.4089	19
BRCA1	c.5179A>T	c.5179A>T	2.27378	9
BRCA1	c.5186T>A	c.5186T>A	0.0201524	1
BRCA1	c.5193+2delT	c.5193+2delT	-0.653447	2
BRCA1	c.5193+3_5193+15del13	c.5193+3_5193+15del13	-0.2853	2
BRCA1	c.5194-12G>A	c.5194-12G>A	2.51323	1
BRCA1	c.5194-2A>C	c.5194-2A>C	0.359884	1
BRCA1	c.5194-2A>G	c.5194-2A>G	-0.29897	4
BRCA1	c.5200T>A	c.5200T>A	0.592362	1
BRCA1	c.5202delT	c.5202delT	0.908452	1
BRCA1	c.5207T>C	c.5207T>C	-0.186072	10
BRCA1	c.520delC	c.520delC	-0.221881	1
BRCA1	c.5213_5215delGAG	c.5213_5215delGAG	0.23672	2
BRCA1	c.5215G>A	c.5215G>A	0.464558	1
BRCA1	c.5225A>G	c.5225A>G	0.0183623	1
BRCA1	c.5236C>A	c.5236C>A	-1.42305	2
BRCA1	c.5236delC	c.5236delC	-0.29677	1
BRCA1	c.5237A>C	c.5237A>C	-0.216989	1
BRCA1	c.5238C>G	c.5238C>G	0.639406	1
BRCA1	c.5242G>T	c.5242G>T	0.639406	1
BRCA1	c.5243G>A	c.5243G>A	1.58417	4
BRCA1	c.5245C>A	c.5245C>A	-0.221881	1
BRCA1	c.5250delG	c.5250delG	0.929062	2
BRCA1	c.5251C>T	c.5251C>T	1.58288	7
BRCA1	c.5252G>C	c.5252G>C	-0.741856	2
BRCA1	c.5254G>C	c.5254G>C	0	0
BRCA1	c.5266dupC	c.5266dupC	45.8386	183
BRCA1	c.5269G>T	c.5269G>T	-0.492181	1
BRCA1	c.5277+1G>A	c.5277+1G>A	7.21293	11
BRCA1	c.5277G>A	c.5277G>A	0.733912	1
BRCA1	c.5277G>T	c.5277G>T	0.288835	1
BRCA1	c.5278-1G>C	c.5278-1G>C	-0.182296	1
BRCA1	c.5278-1G>T	c.5278-1G>T	0.746232	1
BRCA1	c.527C>T	c.527C>T	-0.221881	1
BRCA1	c.5285G>T	c.5285G>T	-0.524972	3
BRCA1	c.5288G>T	c.5288G>T	0.0599606	1
BRCA1	c.5291T>C	c.5291T>C	1.51001	2
BRCA1	c.5302T>G	c.5302T>G	1.20762	1
BRCA1	c.5306A>G	c.5306A>G	-1.50766	4
BRCA1	c.530C>G	c.530C>G	-0.318895	1
BRCA1	c.5310_5311delGC	c.5310_5311delGC	0.0799003	1
BRCA1	c.5318C>T	c.5318C>T	-0.688194	2
BRCA1	c.5319dupC	c.5319dupC	1.65409	6
BRCA1	c.5321A>G	c.5321A>G	-0.518656	1
BRCA1	c.5324T>G	c.5324T>G	8.67744	24
BRCA1	c.5327C>A	c.5327C>A	0.615375	1
BRCA1	c.5327C>T	c.5327C>T	-1.40801	3
BRCA1	c.5332+1G>A	c.5332+1G>A	1.0115	1
BRCA1	c.5332+3A>G	c.5332+3A>G	-0.632148	2
BRCA1	c.5332+4A>G	c.5332+4A>G	-0.26646	2
BRCA1	c.5332G>A	c.5332G>A	2.94663	8
BRCA1	c.5335delC	c.5335delC	-0.21625	3
BRCA1	c.5339T>C	c.5339T>C	-0.182296	1
BRCA1	c.5339T>G	c.5339T>G	-0.00404681	1
BRCA1	c.533T>A	c.533T>A	-0.357591	2
BRCA1	c.5345G>A	c.5345G>A	1.8271	2
BRCA1	c.5346G>A	c.5346G>A	3.25304	6
BRCA1	c.5347A>C	c.5347A>C	0.0970942	2
BRCA1	c.5349G>A	c.5349G>A	0.0799003	1
BRCA1	c.5353C>T	c.5353C>T	0.900085	1
BRCA1	c.5354A>C	c.5354A>C	-0.0508966	1
BRCA1	c.5357T>C	c.5357T>C	-0.201562	2
BRCA1	c.5359T>A	c.5359T>A	0.397358	1
BRCA1	c.5359_5363delTGTGGinsAGTGA	c.5359_5363delinsAGTGA	-0.518656	1
BRCA1	c.535T>C	c.535T>C	-1.4629	2
BRCA1	c.5362G>T	c.5362G>T	0.468322	1
BRCA1	c.5363G>T	c.5363G>T	2.06752	5
BRCA1	c.5371G>A	c.5371G>A	0.169087	1
BRCA1	c.5371G>T	c.5371G>T	-0.708392	3
BRCA1	c.5387C>A	c.5387C>A	2.47263	3
BRCA1	c.5396C>T	c.5396C>T	-0.245912	1
BRCA1	c.53T>C	c.53T>C	1.60681	2
BRCA1	c.5404A>C	c.5404A>C	-0.805282	1
BRCA1	c.5406+5G>T	c.5406+5G>T	-0.414717	1
BRCA1	c.5407-4C>G	c.5407-4C>G	-1.14742	2
BRCA1	c.5407G>A	c.5407G>A	-0.33303	1
BRCA1	c.5407G>T	c.5407G>T	-0.24608	1
BRCA1	c.5417delC	c.5417delC	1.17514	1
BRCA1	c.5419A>G	c.5419A>G	-0.511518	1
BRCA1	c.5419delA	c.5419delA	-0.727373	1
BRCA1	c.5429T>C	c.5429T>C	-0.611005	2
BRCA1	c.5432A>G	c.5432A>G	-0.00722617	3
BRCA1	c.5433G>C	c.5433G>C	-0.436359	1
BRCA1	c.5434C>G	c.5434C>G	1.89792	1
BRCA1	c.5444G>A	c.5444G>A	-0.122037	1
BRCA1	c.5445G>A	c.5445G>A	0.733912	1
BRCA1	c.5453A>G	c.5453A>G	0.979038	1
BRCA1	c.5458G>A	c.5458G>A	-1.00546	2
BRCA1	c.5467+1G>A	c.5467+1G>A	0.985944	5
BRCA1	c.5467+2T>C	c.5467+2T>C	1.12425	2
BRCA1	c.547+1G>T	c.547+1G>T	0.531413	1
BRCA1	c.547+2T>A	c.547+2T>A	0.0377584	1
BRCA1	c.5470_5477delATTGGGCA	c.5470_5477delATTGGGCA	0.897189	4
BRCA1	c.5476C>A	c.5476C>A	-1.00978	1
BRCA1	c.5481G>A	c.5481G>A	-0.369798	2
BRCA1	c.548G>T	c.548G>T	-0.762498	1
BRCA1	c.5492C>G	c.5492C>G	2.28861	2
BRCA1	c.5492delC	c.5492delC	-0.0750957	1
BRCA1	c.5497G>A	c.5497G>A	-0.585811	1
BRCA1	c.5501C>T	c.5501C>T	-1.91331	2
BRCA1	c.5503C>T	c.5503C>T	7.10954	15
BRCA1	c.5504G>A	c.5504G>A	-1.86155	8
BRCA1	c.5506G>A	c.5506G>A	-1.31077	2
BRCA1	c.5509T>C	c.5509T>C	0.312897	4
BRCA1	c.5509T>G	c.5509T>G	2.08713	2
BRCA1	c.550T>A	c.550T>A	0.330472	1
BRCA1	c.5510G>A	c.5510G>A	0.783854	1
BRCA1	c.5511G>T	c.5511G>T	0.889899	1
BRCA1	c.5521delA	c.5521delA	-0.992285	1
BRCA1	c.5522G>C	c.5522G>C	-0.766821	1
BRCA1	c.5527G>C	c.5527G>C	1.32929	1
BRCA1	c.552dupT	c.552dupT	-0.349969	1
BRCA1	c.5530C>A	c.5530C>A	0.524043	2
BRCA1	c.5531T>G	c.5531T>G	-2.73792	11
BRCA1	c.5534delA	c.5534delA	0.0201524	1
BRCA1	c.5555C>T	c.5555C>T	-0.221881	1
BRCA1	c.5558dupA	c.5558dupA	0.564825	4
BRCA1	c.5564T>C	c.5564T>C	-0.560426	1
BRCA1	c.5565_5573delACCCCAGAT	c.5565_5573delACCCCAGAT	-1.14567	2
BRCA1	c.556T>G	c.556T>G	-0.585811	1
BRCA1	c.5571_5579delGATCCCCCA	c.5571_5579delGATCCCCCA	0.125286	2
BRCA1	c.5573T>C	c.5573T>C	-0.587942	2
BRCA1	c.5574C>G	c.5574C>G	0.0959409	2
BRCA1	c.5578dupC	c.5578dupC	-1.04563	5
BRCA1	c.5587T>G	c.5587T>G	-1.23763	2
BRCA1	c.587A>T	c.587A>T	-0.221881	1
BRCA1	c.593+5G>A	c.593+5G>A	-0.0750957	1
BRCA1	c.594-2A>C	c.594-2A>C	-2.4262	20
BRCA1	c.595G>A	c.595G>A	0.21257	1
BRCA1	c.60A>C	c.60A>C	-0.221881	1
BRCA1	c.612G>C	c.612G>C	-4.2115	9
BRCA1	c.616C>G	c.616C>G	-0.24608	1
BRCA1	c.616C>T	c.616C>T	-0.359185	1
BRCA1	c.640G>A	c.640G>A	-0.751404	1
BRCA1	c.640G>T	c.640G>T	0.90613	1
BRCA1	c.646A>G	c.646A>G	-0.885873	1
BRCA1	c.655G>C	c.655G>C	0.181804	2
BRCA1	c.65T>C	c.65T>C	1.32532	3
BRCA1	c.665A>G	c.665A>G	-0.296176	1
BRCA1	c.66A>C	c.66A>C	0.63754	1
BRCA1	c.66dupA	c.66dupA	1.76094	8
BRCA1	c.670+1G>T	c.670+1G>T	-0.0321396	1
BRCA1	c.670+3A>G	c.670+3A>G	-0.561612	1
BRCA1	c.670+5T>C	c.670+5T>C	-0.386283	1
BRCA1	c.670G>A	c.670G>A	0.563333	1
BRCA1	c.671-1G>T	c.671-1G>T	0.343808	1
BRCA1	c.671-2A>C	c.671-2A>C	-0.261522	1
BRCA1	c.676delT	c.676delT	0.64735	5
BRCA1	c.679G>T	c.679G>T	0.148858	1
BRCA1	c.67G>C	c.67G>C	-0.159993	1
BRCA1	c.683T>A	c.683T>A	0.0234136	1
BRCA1	c.68_69delAG	c.68_69delAG	46.1879	202
BRCA1	c.68_69dupAG	c.68_69dupAG	-0.385814	2
BRCA1	c.692C>T	c.692C>T	-5.80151	13
BRCA1	c.694G>A	c.694G>A	-2.80581	7
BRCA1	c.695A>T	c.695A>T	-0.318895	1
BRCA1	c.697_698delGT	c.697_698delGT	1.34614	4
BRCA1	c.69G>C	c.69G>C	-0.221881	1
BRCA1	c.707C>G	c.707C>G	-0.0174978	1
BRCA1	c.70_80del11	c.70_80del11	1.63897	5
BRCA1	c.713A>G	c.713A>G	-0.413675	1
BRCA1	c.716A>G	c.716A>G	-0.443496	3
BRCA1	c.716A>T	c.716A>T	-1.32299	2
BRCA1	c.71G>A	c.71G>A	0.124659	1
BRCA1	c.722C>T	c.722C>T	-0.254666	3
BRCA1	c.724A>G	c.724A>G	0.273681	1
BRCA1	c.733G>T	c.733G>T	0.0622241	2
BRCA1	c.734A>T	c.734A>T	-0.689868	1
BRCA1	c.73C>A	c.73C>A	0.277747	1
BRCA1	c.745A>T	c.745A>T	-0.0316013	1
BRCA1	c.766A>T	c.766A>T	0.445668	2
BRCA1	c.773C>G	c.773C>G	-0.665341	2
BRCA1	c.778A>C	c.778A>C	-0.387641	1
BRCA1	c.785A>G	c.785A>G	0.466851	1
BRCA1	c.788G>A	c.788G>A	-2.18518	1
BRCA1	c.791_794delGTTC	c.791_794delGTTC	0.468322	1
BRCA1	c.798_799delTT	c.798_799delTT	1.83336	4
BRCA1	c.80+5G>A	c.80+5G>A	0.491304	1
BRCA1	c.80G>T	c.80G>T	-0.270111	1
BRCA1	c.81-1G>A	c.81-1G>A	0.162231	1
BRCA1	c.81-5G>A	c.81-5G>A	-0.0917565	1
BRCA1	c.811G>C	c.811G>C	0.148858	1
BRCA1	c.811G>T	c.811G>T	-1.04228	1
BRCA1	c.812T>G	c.812T>G	-0.130415	1
BRCA1	c.815_824dupAGCCATGTGG	c.815_824dupAGCCATGTGG	18.2824	39
BRCA1	c.824G>A	c.824G>A	-1.02644	5
BRCA1	c.824_825insAGCCATGTGG	c.815_824dup	0.118345	1
BRCA1	c.825_828delCACAinsAAT	c.825_828delinsAAT	0.739343	1
BRCA1	c.827C>G	c.827C>G	-1.98831	7
BRCA1	c.83delT	c.83delT	-0.221881	1
BRCA1	c.841A>G	c.841A>G	0.377322	1
BRCA1	c.843_846delCTCA	c.843_846delCTCA	2.41039	4
BRCA1	c.844_850dupTCATTAC	c.844_850dupTCATTAC	0.167927	1
BRCA1	c.845C>T	c.845C>T	0.153005	1
BRCA1	c.850C>T	c.850C>T	2.27481	2
BRCA1	c.866G>A	c.866G>A	-0.318009	1
BRCA1	c.86A>G	c.86A>G	-0.387641	1
BRCA1	c.875delT	c.875delT	-0.38126	1
BRCA1	c.884A>G	c.884A>G	-0.145608	1
BRCA1	c.886A>G	c.886A>G	0.101598	1
BRCA1	c.886delA	c.886delA	0.0599606	1
BRCA1	c.890T>A	c.890T>A	-0.544174	1
BRCA1	c.892_895dupAATG	c.892_895dupAATG	0.216157	1
BRCA1	c.898G>A	c.898G>A	-0.665669	1
BRCA1	c.8T>G	c.8T>G	0.804776	1
BRCA1	c.914G>A	c.914G>A	-1.0392	1
BRCA1	c.919A>G	c.919A>G	-0.691488	1
BRCA1	c.922_924delAGCinsT	c.922_924delinsT	0.875219	1
BRCA1	c.923G>C	c.923G>C	-0.745983	2
BRCA1	c.929delA	c.929delA	0.282242	1
BRCA1	c.930delG	c.930delG	0.216157	1
BRCA1	c.936delC	c.936delC	0.617526	1
BRCA1	c.944G>A	c.944G>A	-0.369983	1
BRCA1	c.948C>G	c.948C>G	-0.221881	1
BRCA1	c.962G>A	c.962G>A	1.29941	3
BRCA1	c.964G>C	c.964G>C	-1.73925	4
BRCA1	c.981_982delAT	c.981_982delAT	-0.558212	3
BRCA1	c.982T>C	c.982T>C	0.192602	3
BRCA1	c.985A>T	c.985A>T	-1.37843	4
BRCA1	c.988G>A	c.988G>A	0.0133111	1
BRCA1	c.98A>C	c.98A>C	-0.518656	1
BRCA1	c.994C>T	c.994C>T	-1.30288	6
BRCA1	c.997A>G	c.997A>G	0.906529	2
BRCA1	c.9A>T	c.9A>T	-0.561612	1
BRCA1	in10_EX17del	c.(4096+1_4097-1)_(5152+1_5153-1)del	0.436965	1
