# Supplementary material for: Classification of variants of uncertain significance in BRCA1 and BRCA2 using personal and family history of cancer from individuals in a large hereditary cancer multigene panel testing cohort
Source: Genet Med. 2019 Dec 19;22(4):701–8. doi: 10.1038/s41436-019-0729-1 (PMC7118020; doi:10.1038/s41436-019-0729-1)
Supplement: Supplementary file 3 — Supplementary Table4 [file 41436_2019_729_MOESM3_ESM.xls]

## Sheet: Sheet1
GENE	VARIANT	HGVS_Nucleotide	LOG(LR)	N_Probands
BRCA2	3'UTRdel	c.(*1_?)del	-0.139444	1
BRCA2	5'UTR_3'UTRdup	c.(?_-227)_(*1_?)dup	0.198826	3
BRCA2	5'UTR_EX10del	c.(?_-227)_(1909+1_1910-1)del	0.217769	1
BRCA2	5'UTR_EX12del	c.(?_-227)_(6937+1_6938-1)del	0.206246	1
BRCA2	5'UTR_EX13del	c.(?_-227)_(7007+1_7008-1)del	0.306132	1
BRCA2	5'UTR_EX15del	c.(?_-227)_(7435+1_7436-1)del	1.14798	2
BRCA2	5'UTR_EX2dup	c.(?_-227)_(67+1_68-1)dup	-0.431055	1
BRCA2	5'UTR_EX3del	c.(?_-227)_(316+1_317-1)del	-0.0353629	1
BRCA2	5'UTR_Ex1del	c.(?_-227)_(-40+1_-39-1)del	6.20204	20
BRCA2	EX11_12del	c.(1909+1_1910-1)_(6937+1_6938-1)del	1.23482	1
BRCA2	EX11_12dup	c.(1909+1_1910-1)_(6937+1_6938-1)dup	-0.431478	1
BRCA2	EX11_12dup	c.(1909+1_1910-1)_(6937+1_6938-1)dup	-0.0916354	1
BRCA2	EX12del	c.(6841+1_6842-1)_(6937+1_6938-1)del	0.24538	3
BRCA2	EX12dup	c.(6841+1_6842-1)_(6937+1_6938-1)dup	-0.0370004	1
BRCA2	EX12dup	c.(6841+1_6842-1)_(6937+1_6938-1)dup	0.508239	1
BRCA2	EX13_15del	c.(6937+1_6938-1)_(7617+1_7618-1)del	0.738061	3
BRCA2	EX13_23dup	c.(6937+1_6938-1)_(9117+1_9118-1)dup	0.754082	3
BRCA2	EX13_23trip	c.(6937+1_6938-1)_(9117+1_9118-1)[3]	0.810818	6
BRCA2	EX14del	c.(7007+1_7008-1)_(7435+1_7436-1)del	-0.0264395	1
BRCA2	EX16_17del	c.(7617+1_7618-1)_(7976+1_7977-1)del	-0.14836	2
BRCA2	EX18_19dup	c.(7976+1_7977-1)_(8487+1_8488-1)dup	-0.564103	1
BRCA2	EX18_23del	c.(7976+1_7977-1)_(9117+1_9118-1)del	0.132737	1
BRCA2	EX18_3'UTRdel	c.(7976+1_7977-1)_(*1_?)del	0.140816	1
BRCA2	EX18del	c.(7976+1_7977-1)_(8331+1_8332-1)del	-0.0635253	2
BRCA2	EX19del	c.(8331+1_8332-1)_(8487+1_8488-1)del	0.1753	1
BRCA2	EX19dup	c.(8331+1_8332-1)_(8487+1_8488-1)dup	0.0431905	1
BRCA2	EX1del	c.(?_-227)_(-40+1_-39-1)del	-0.195928	1
BRCA2	EX1del(partial)	c.(-227_-40)del	0.549904	1
BRCA2	EX21_23del	c.(8632+1_8633-1)_(9117+1_9118-1)del	0.277389	2
BRCA2	EX21del	c.(8632+1_8633-1)_(8754+1_8755-1)del	0.41228	1
BRCA2	EX26del	c.(9501+1_9502-1)_(9648+1_9649-1)del	0.166915	1
BRCA2	EX2_3'UTRdel	c.(-40+1_-39-1)_(*1_?)del	0.39966	1
BRCA2	EX2del	c.(-40+1_-39-1)_(67+1_68-1)del	0.166528	2
BRCA2	EX3_6del	c.(67+1_68-1)_(516+1_517-1)del	0.599484	1
BRCA2	EX4_10dup(partial)	c.(316+1_317-1)_(794_1909)dup	-0.139992	1
BRCA2	EX6del	c.(475+1_476-1)_(516+1_517-1)del	-0.36249	2
BRCA2	EX8_9del	c.(631+1_632-1)_(793+1_794-1)del	0.465137	2
BRCA2	IN10_EX12del	c.(1909+1_1910-1)_(6937+1_6938-1)del	0.798031	4
BRCA2	IN14del	c.(7435+1_7436-1)del	0.895929	1
BRCA2	IN2_EX3del	c.(67+1_68-1)_(316+1_317-1)del	-0.134371	1
BRCA2	c.*2C>T	c.*2C>T	-0.283431	1
BRCA2	c.-1A>T	c.-1A>T	0.0582082	1
BRCA2	c.10015A>G	c.10015A>G	-0.306931	1
BRCA2	c.1001A>G	c.1001A>G	0.797361	2
BRCA2	c.10022A>G	c.10022A>G	0.107058	1
BRCA2	c.10024G>A	c.10024G>A	0.170521	2
BRCA2	c.1002T>G	c.1002T>G	-0.305158	1
BRCA2	c.10030C>G	c.10030C>G	-0.0663444	1
BRCA2	c.10040T>C	c.10040T>C	-0.332309	2
BRCA2	c.10041A>G	c.10041A>G	-0.140839	1
BRCA2	c.10070C>T	c.10070C>T	0.384002	1
BRCA2	c.10076A>G	c.10076A>G	0.0433109	2
BRCA2	c.10080_10083delACAA	c.10080_10083delACAA	-0.408208	1
BRCA2	c.10085T>C	c.10085T>C	-0.408208	1
BRCA2	c.10089A>G	c.10089A>G	0.330649	3
BRCA2	c.10096A>C	c.10096A>C	0.0893826	1
BRCA2	c.100G>T	c.100G>T	-0.114416	3
BRCA2	c.10115C>G	c.10115C>G	-0.325241	1
BRCA2	c.10120A>G	c.10120A>G	-0.300835	3
BRCA2	c.1012G>A	c.1012G>A	-0.0353629	1
BRCA2	c.1012G>T	c.1012G>T	0.225283	1
BRCA2	c.10131A>C	c.10131A>C	-0.256848	1
BRCA2	c.10131A>T	c.10131A>T	-0.140839	1
BRCA2	c.10150C>G	c.10150C>G	0.0214682	1
BRCA2	c.10151G>A	c.10151G>A	-0.262585	1
BRCA2	c.10159A>G	c.10159A>G	-0.229437	1
BRCA2	c.10160C>G	c.10160C>G	0.209955	2
BRCA2	c.10183delG	c.10183delG	-0.168411	1
BRCA2	c.10202C>T	c.10202C>T	-0.217535	10
BRCA2	c.10204G>A	c.10204G>A	-0.248064	2
BRCA2	c.10211G>A	c.10211G>A	-0.129726	1
BRCA2	c.10212_10213delTG	c.10212_10213delTG	0.36594	1
BRCA2	c.10213G>C	c.10213G>C	-0.283431	1
BRCA2	c.1021T>C	c.1021T>C	-1.63227	6
BRCA2	c.10226A>G	c.10226A>G	-0.348919	1
BRCA2	c.1022G>A	c.1022G>A	-0.408208	1
BRCA2	c.1022G>C	c.1022G>C	-0.0598469	1
BRCA2	c.10238C>G	c.10238C>G	-0.0125163	1
BRCA2	c.10240A>G	c.10240A>G	-0.574097	5
BRCA2	c.10247A>C	c.10247A>C	-0.21778	2
BRCA2	c.1046A>C	c.1046A>C	0.382016	1
BRCA2	c.1054dupT	c.1054dupT	0.358561	2
BRCA2	c.1054T>C	c.1054T>C	-0.0353629	1
BRCA2	c.1067C>T	c.1067C>T	-0.0353629	1
BRCA2	c.1070A>C	c.1070A>C	-0.15557	1
BRCA2	c.107C>T	c.107C>T	-0.0074655	1
BRCA2	c.1096T>G	c.1096T>G	0.224912	5
BRCA2	c.1097T>C	c.1097T>C	-0.080859	1
BRCA2	c.1103C>A	c.1103C>A	0.78766	2
BRCA2	c.1107T>G	c.1107T>G	0.463599	1
BRCA2	c.1115A>G	c.1115A>G	0.140816	1
BRCA2	c.1127T>G	c.1127T>G	-0.666399	2
BRCA2	c.1134T>A	c.1134T>A	-0.309752	1
BRCA2	c.1138delA	c.1138delA	-0.15765	4
BRCA2	c.1146A>T	c.1146A>T	-0.220834	6
BRCA2	c.1153A>T	c.1153A>T	0.231793	1
BRCA2	c.1159G>T	c.1159G>T	-0.0916354	1
BRCA2	c.1162G>T	c.1162G>T	0.319587	1
BRCA2	c.1163_1166dupTACC	c.1163_1166dupTACC	0.257565	1
BRCA2	c.1164_1168delACCGT	c.1164_1168delACCGT	0.100968	1
BRCA2	c.116C>T	c.116C>T	-0.695441	6
BRCA2	c.1181A>C	c.1181A>C	-1.14445	6
BRCA2	c.1189_1190insTTAG	c.1189_1190insTTAG	1.167	7
BRCA2	c.1196C>A	c.1196C>A	-0.153653	1
BRCA2	c.1199T>C	c.1199T>C	0.277699	1
BRCA2	c.11G>C	c.11G>C	-0.325241	1
BRCA2	c.1205delG	c.1205delG	1.42946	4
BRCA2	c.1217C>G	c.1217C>G	0.10137	1
BRCA2	c.1219C>G	c.1219C>G	-0.463789	4
BRCA2	c.1219delC	c.1219delC	0.84076	1
BRCA2	c.1235C>T	c.1235C>T	0.116332	1
BRCA2	c.1238delT	c.1238delT	0.10196	4
BRCA2	c.1244A>G	c.1244A>G	-0.0380393	9
BRCA2	c.1255T>C	c.1255T>C	-0.164962	1
BRCA2	c.1257delT	c.1257delT	0.896247	4
BRCA2	c.1259A>G	c.1259A>G	-0.388861	4
BRCA2	c.1261C>G	c.1261C>G	-0.292913	1
BRCA2	c.1261C>T	c.1261C>T	-0.0353629	1
BRCA2	c.1265delA	c.1265delA	0.720667	4
BRCA2	c.1267A>G	c.1267A>G	-0.195715	1
BRCA2	c.1273G>A	c.1273G>A	0.510005	1
BRCA2	c.1274A>G	c.1274A>G	-0.325241	1
BRCA2	c.1277A>C	c.1277A>C	0.0310233	1
BRCA2	c.1292C>T	c.1292C>T	-0.313708	2
BRCA2	c.1296_1297delGA	c.1296_1297delGA	0.708239	3
BRCA2	c.1308_1309delGA	c.1308_1309delGA	0.168504	1
BRCA2	c.1310_1313delAAGA	c.1310_1313delAAGA	1.02717	7
BRCA2	c.1315T>G	c.1315T>G	-0.107253	1
BRCA2	c.1317T>A	c.1317T>A	-0.10466	1
BRCA2	c.1330A>C	c.1330A>C	-0.223915	1
BRCA2	c.1343G>A	c.1343G>A	-0.130743	2
BRCA2	c.1352G>A	c.1352G>A	-0.306931	1
BRCA2	c.136C>T	c.136C>T	-0.0806276	2
BRCA2	c.1381G>A	c.1381G>A	-0.374727	2
BRCA2	c.1389_1390delAG	c.1389_1390delAG	0.696075	6
BRCA2	c.1393delG	c.1393delG	-0.461646	1
BRCA2	c.1399A>T	c.1399A>T	0.0228921	2
BRCA2	c.1409A>C	c.1409A>C	-0.134371	1
BRCA2	c.1411G>T	c.1411G>T	0.0944213	3
BRCA2	c.1414C>T	c.1414C>T	-0.309752	1
BRCA2	c.1416G>C	c.1416G>C	-0.0973814	1
BRCA2	c.1427C>G	c.1427C>G	-0.891671	5
BRCA2	c.1428_1431delTCAT	c.1428_1431delTCAT	0.122227	1
BRCA2	c.1453A>G	c.1453A>G	-0.0703093	1
BRCA2	c.1454A>G	c.1454A>G	0.140816	1
BRCA2	c.1456C>T	c.1456C>T	0.20379	2
BRCA2	c.1457A>C	c.1457A>C	-0.146548	1
BRCA2	c.145G>T	c.145G>T	1.80021	9
BRCA2	c.1466C>G	c.1466C>G	0.262313	18
BRCA2	c.1480G>A	c.1480G>A	-0.121155	1
BRCA2	c.1481T>C	c.1481T>C	0.403153	1
BRCA2	c.1483G>A	c.1483G>A	-0.0833611	1
BRCA2	c.1496_1497delAG	c.1496_1497delAG	0.750561	2
BRCA2	c.1510T>C	c.1510T>C	0.271026	1
BRCA2	c.1511_1512delCT	c.1511_1512delCT	0.118032	1
BRCA2	c.1547T>A	c.1547T>A	-0.0125163	1
BRCA2	c.1552delG	c.1552delG	-0.0353629	1
BRCA2	c.1560_1561delTT	c.1560_1561delTT	-0.0659543	1
BRCA2	c.1570_1571delAT	c.1570_1571delAT	-0.222046	1
BRCA2	c.1574C>T	c.1574C>T	-0.294171	1
BRCA2	c.1592A>C	c.1592A>C	-0.0353629	1
BRCA2	c.1598C>T	c.1598C>T	-0.393895	3
BRCA2	c.1600G>A	c.1600G>A	-0.256848	1
BRCA2	c.1625T>C	c.1625T>C	0.0376579	1
BRCA2	c.1630A>G	c.1630A>G	-0.407527	2
BRCA2	c.1631_1632delCT	c.1631_1632delCT	-0.222496	2
BRCA2	c.1642C>T	c.1642C>T	0.0416733	2
BRCA2	c.1645A>G	c.1645A>G	-0.283431	1
BRCA2	c.1646A>G	c.1646A>G	0.880185	2
BRCA2	c.1651G>A	c.1651G>A	0.10152	1
BRCA2	c.1652A>G	c.1652A>G	-0.283431	1
BRCA2	c.1654delT	c.1654delT	0.794699	2
BRCA2	c.1658T>C	c.1658T>C	-0.892701	2
BRCA2	c.1666A>G	c.1666A>G	-0.479685	3
BRCA2	c.1670T>G	c.1670T>G	-0.309121	3
BRCA2	c.1689delG	c.1689delG	0.284167	1
BRCA2	c.1694C>T	c.1694C>T	-0.636291	3
BRCA2	c.1696delA	c.1696delA	-0.0598469	1
BRCA2	c.1705C>A	c.1705C>A	0.0138754	1
BRCA2	c.1714G>A	c.1714G>A	-0.0931559	1
BRCA2	c.171C>A	c.171C>A	0.0507053	1
BRCA2	c.171C>G	c.171C>G	-0.299332	1
BRCA2	c.172G>A	c.172G>A	-0.603414	3
BRCA2	c.1732G>C	c.1732G>C	-0.431055	1
BRCA2	c.1733G>A	c.1733G>A	-0.132451	1
BRCA2	c.1733G>T	c.1733G>T	-0.219589	1
BRCA2	c.1736T>G	c.1736T>G	0.495568	1
BRCA2	c.1741T>C	c.1741T>C	-0.283431	1
BRCA2	c.1742C>T	c.1742C>T	-0.194128	3
BRCA2	c.1755G>T	c.1755G>T	-0.253603	1
BRCA2	c.1755_1759delGAAAA	c.1755_1759delGAAAA	3.17968	20
BRCA2	c.1756A>G	c.1756A>G	-0.249155	2
BRCA2	c.1756A>T	c.1756A>T	-0.0264395	1
BRCA2	c.175C>A	c.175C>A	0.285477	1
BRCA2	c.1763_1766delATAA	c.1763_1766delATAA	-0.152217	1
BRCA2	c.1765A>C	c.1765A>C	-0.290316	3
BRCA2	c.1767G>C	c.1767G>C	-0.387022	1
BRCA2	c.1769T>G	c.1769T>G	-0.622227	6
BRCA2	c.176delC	c.176delC	-0.0598469	1
BRCA2	c.1772T>C	c.1772T>C	0.242154	2
BRCA2	c.1775A>G	c.1775A>G	-0.121304	1
BRCA2	c.1780A>C	c.1780A>C	0.050369	2
BRCA2	c.1780A>G	c.1780A>G	-0.0926166	2
BRCA2	c.1783C>T	c.1783C>T	-0.431055	1
BRCA2	c.1793C>T	c.1793C>T	-0.290732	2
BRCA2	c.1796_1800delCTTAT	c.1796_1800delCTTAT	0.612377	7
BRCA2	c.1798_1802delTATAA	c.1798_1802delTATAA	-0.0931559	1
BRCA2	c.1799A>G	c.1799A>G	-0.111524	1
BRCA2	c.1800T>A	c.1800T>A	-0.00767476	1
BRCA2	c.1800T>G	c.1800T>G	0.280412	1
BRCA2	c.1807A>G	c.1807A>G	0.0040829	1
BRCA2	c.1813delA	c.1813delA	1.33945	10
BRCA2	c.1813dupA	c.1813dupA	2.01946	30
BRCA2	c.1817C>T	c.1817C>T	0.334821	2
BRCA2	c.1817_1819delCGAinsTTT	c.1817_1819delinsTTT	-0.171514	1
BRCA2	c.1819A>C	c.1819A>C	0.257565	1
BRCA2	c.181C>G	c.181C>G	-0.0642704	2
BRCA2	c.1825C>G	c.1825C>G	-0.743552	3
BRCA2	c.1826A>G	c.1826A>G	-1.48906	8
BRCA2	c.1832C>A	c.1832C>A	-0.0291427	8
BRCA2	c.1838T>G	c.1838T>G	0.146245	8
BRCA2	c.1842dupT	c.1842dupT	-0.340343	1
BRCA2	c.1844delA	c.1844delA	-0.123153	1
BRCA2	c.1850C>A	c.1850C>A	0.0889655	1
BRCA2	c.1855C>T	c.1855C>T	-0.0013135	1
BRCA2	c.1875T>A	c.1875T>A	-0.318008	4
BRCA2	c.1880C>G	c.1880C>G	-0.0931559	1
BRCA2	c.1880C>T	c.1880C>T	-0.134371	1
BRCA2	c.1885C>T	c.1885C>T	0.0392337	2
BRCA2	c.1889delC	c.1889delC	-0.254728	2
BRCA2	c.1895C>G	c.1895C>G	-0.260585	1
BRCA2	c.1909+1G>A	c.1909+1G>A	1.29985	7
BRCA2	c.1909+2T>A	c.1909+2T>A	-0.13388	1
BRCA2	c.1909+3A>G	c.1909+3A>G	-0.565425	2
BRCA2	c.1910G>T	c.1910G>T	-0.0598469	1
BRCA2	c.191C>T	c.191C>T	-0.40942	4
BRCA2	c.1922C>T	c.1922C>T	0.406848	1
BRCA2	c.1929delG	c.1929delG	4.69584	26
BRCA2	c.1931A>T	c.1931A>T	-0.254876	1
BRCA2	c.1936A>C	c.1936A>C	0.134181	1
BRCA2	c.1940G>A	c.1940G>A	-0.108991	1
BRCA2	c.1943delC	c.1943delC	-0.408208	1
BRCA2	c.1951G>T	c.1951G>T	-0.286905	1
BRCA2	c.1966A>G	c.1966A>G	-0.479094	4
BRCA2	c.1967C>A	c.1967C>A	-0.254876	1
BRCA2	c.1970T>A	c.1970T>A	-0.440105	1
BRCA2	c.1993A>G	c.1993A>G	0.421818	4
BRCA2	c.2014A>G	c.2014A>G	-0.329182	2
BRCA2	c.2029T>G	c.2029T>G	-0.0833611	1
BRCA2	c.2035A>T	c.2035A>T	0.163662	1
BRCA2	c.2044A>T	c.2044A>T	-0.0182575	1
BRCA2	c.2047T>C	c.2047T>C	-0.0203342	1
BRCA2	c.205C>A	c.205C>A	-0.0962776	2
BRCA2	c.2072C>T	c.2072C>T	-0.283431	1
BRCA2	c.2087A>G	c.2087A>G	0.134074	1
BRCA2	c.2089A>G	c.2089A>G	-0.0598469	1
BRCA2	c.2092delC	c.2092delC	0.473531	3
BRCA2	c.2093_2095delTAC	c.2093_2095delTAC	-0.169395	1
BRCA2	c.2097G>T	c.2097G>T	-0.472268	2
BRCA2	c.2103_2106delTATT	c.2103_2106delTATT	0.112817	1
BRCA2	c.2105_2106delTT	c.2105_2106delTT	0.595714	1
BRCA2	c.2108C>T	c.2108C>T	-0.10805	1
BRCA2	c.2122T>A	c.2122T>A	-0.219918	4
BRCA2	c.2148G>C	c.2148G>C	-0.431055	1
BRCA2	c.2149T>G	c.2149T>G	-0.0703093	1
BRCA2	c.214A>T	c.214A>T	-0.267419	1
BRCA2	c.2151T>A	c.2151T>A	-0.601103	2
BRCA2	c.2152G>A	c.2152G>A	-0.254876	1
BRCA2	c.215A>G	c.215A>G	-0.825988	5
BRCA2	c.217delC	c.217delC	0.231793	1
BRCA2	c.2185A>G	c.2185A>G	-0.132451	1
BRCA2	c.2197G>A	c.2197G>A	-0.0353629	1
BRCA2	c.2210C>G	c.2210C>G	0.217769	1
BRCA2	c.2212dupT	c.2212dupT	0.090534	1
BRCA2	c.2224C>A	c.2224C>A	-0.116659	2
BRCA2	c.2226A>T	c.2226A>T	-0.0353629	1
BRCA2	c.2231C>A	c.2231C>A	-0.0598469	1
BRCA2	c.2231C>G	c.2231C>G	-0.283431	1
BRCA2	c.2231C>T	c.2231C>T	0.103929	2
BRCA2	c.2240A>G	c.2240A>G	-0.254876	1
BRCA2	c.2244C>G	c.2244C>G	0.257565	1
BRCA2	c.2245A>G	c.2245A>G	0.0482753	5
BRCA2	c.2248G>C	c.2248G>C	-0.340343	1
BRCA2	c.2251dupA	c.2251dupA	0.195706	1
BRCA2	c.2252C>T	c.2252C>T	-0.294171	1
BRCA2	c.2258T>C	c.2258T>C	0.0295357	2
BRCA2	c.2261_2264delAATC	c.2261_2264delAATC	0.0538698	1
BRCA2	c.2264C>G	c.2264C>G	0.0696097	3
BRCA2	c.2272delA	c.2272delA	-0.0125163	1
BRCA2	c.2276T>C	c.2276T>C	-0.212498	1
BRCA2	c.2281T>C	c.2281T>C	-0.233995	2
BRCA2	c.2282A>G	c.2282A>G	0.183593	2
BRCA2	c.2287C>G	c.2287C>G	-0.107253	1
BRCA2	c.2287delC	c.2287delC	-0.0363192	1
BRCA2	c.2289T>A	c.2289T>A	-0.0659543	1
BRCA2	c.229A>G	c.229A>G	0.00743392	4
BRCA2	c.2303C>T	c.2303C>T	-0.118485	2
BRCA2	c.2312T>G	c.2312T>G	-0.222046	1
BRCA2	c.2321C>T	c.2321C>T	-0.0931559	1
BRCA2	c.2327A>G	c.2327A>G	0.400806	1
BRCA2	c.2330A>G	c.2330A>G	0.229052	2
BRCA2	c.2330dupA	c.2330dupA	0.695269	7
BRCA2	c.2339C>G	c.2339C>G	-0.550823	5
BRCA2	c.2341A>C	c.2341A>C	-0.294171	1
BRCA2	c.2348T>C	c.2348T>C	-0.260585	1
BRCA2	c.2348T>G	c.2348T>G	0.121709	2
BRCA2	c.2352G>A	c.2352G>A	0.0206682	1
BRCA2	c.2363G>A	c.2363G>A	-0.328004	1
BRCA2	c.2368G>T	c.2368G>T	0.461935	2
BRCA2	c.2376C>A	c.2376C>A	0.461046	4
BRCA2	c.2380A>G	c.2380A>G	-0.232029	1
BRCA2	c.2380dupA	c.2380dupA	-0.0916354	1
BRCA2	c.2389A>G	c.2389A>G	-0.110727	1
BRCA2	c.238A>G	c.238A>G	-0.0598469	1
BRCA2	c.238A>T	c.238A>T	0.25023	1
BRCA2	c.2405A>G	c.2405A>G	-0.100161	1
BRCA2	c.2409T>G	c.2409T>G	-0.0337265	1
BRCA2	c.240A>G	c.240A>G	-0.466696	4
BRCA2	c.241T>G	c.241T>G	-0.254876	1
BRCA2	c.2428A>G	c.2428A>G	-0.109012	2
BRCA2	c.2435dupA	c.2435dupA	0.409835	1
BRCA2	c.2443A>C	c.2443A>C	-0.408208	1
BRCA2	c.2443A>G	c.2443A>G	-0.799004	5
BRCA2	c.2449A>C	c.2449A>C	0.140816	1
BRCA2	c.2452A>C	c.2452A>C	-0.391927	1
BRCA2	c.2458G>C	c.2458G>C	0.090534	1
BRCA2	c.2464T>C	c.2464T>C	-0.673929	4
BRCA2	c.2467G>A	c.2467G>A	-0.283431	1
BRCA2	c.2471T>C	c.2471T>C	-0.511617	2
BRCA2	c.247G>C	c.247G>C	0.10152	1
BRCA2	c.2480dupA	c.2480dupA	0.960627	3
BRCA2	c.2488A>G	c.2488A>G	-0.254876	1
BRCA2	c.2489A>G	c.2489A>G	-0.0353629	1
BRCA2	c.2490C>A	c.2490C>A	-0.0353629	1
BRCA2	c.2491G>A	c.2491G>A	0.114469	1
BRCA2	c.2492T>C	c.2492T>C	0.0444007	1
BRCA2	c.2501delT	c.2501delT	0.0676875	1
BRCA2	c.250C>G	c.250C>G	0.791817	1
BRCA2	c.250C>T	c.250C>T	0.116332	1
BRCA2	c.2515T>C	c.2515T>C	-0.212498	1
BRCA2	c.2522G>A	c.2522G>A	0.883136	2
BRCA2	c.2527G>T	c.2527G>T	-0.161306	1
BRCA2	c.2528C>T	c.2528C>T	0.222202	2
BRCA2	c.2543A>G	c.2543A>G	-0.254876	1
BRCA2	c.2545G>T	c.2545G>T	0.0545203	1
BRCA2	c.2561A>G	c.2561A>G	0.241468	2
BRCA2	c.2564_2565delCA	c.2564_2565delCA	0.312346	1
BRCA2	c.2570dupT	c.2570dupT	-0.716522	2
BRCA2	c.2585A>G	c.2585A>G	-0.30551	1
BRCA2	c.2588dupA	c.2588dupA	0.646097	4
BRCA2	c.2591A>T	c.2591A>T	0.166255	1
BRCA2	c.2593G>C	c.2593G>C	-0.0935985	1
BRCA2	c.2596G>A	c.2596G>A	-0.784983	2
BRCA2	c.2597A>T	c.2597A>T	-0.340343	1
BRCA2	c.2599A>G	c.2599A>G	-0.117993	1
BRCA2	c.2603delC	c.2603delC	0.60165	2
BRCA2	c.2611dupT	c.2611dupT	0.116491	1
BRCA2	c.2612C>A	c.2612C>A	0.323438	2
BRCA2	c.2612C>G	c.2612C>G	0.147485	1
BRCA2	c.2623G>A	c.2623G>A	-0.136041	1
BRCA2	c.2629C>A	c.2629C>A	0.158665	1
BRCA2	c.262_263delCT	c.262_263delCT	-0.246488	1
BRCA2	c.263T>G	c.263T>G	-0.564103	1
BRCA2	c.2641G>T	c.2641G>T	0.528582	1
BRCA2	c.2651C>G	c.2651C>G	0.0621369	1
BRCA2	c.2653_2656delGACA	c.2653_2656delGACA	0.243622	2
BRCA2	c.2657A>G	c.2657A>G	0.809138	2
BRCA2	c.2659G>A	c.2659G>A	0.158847	1
BRCA2	c.2666A>G	c.2666A>G	-0.0609148	1
BRCA2	c.266C>T	c.266C>T	0.359611	2
BRCA2	c.2671G>C	c.2671G>C	-0.325241	1
BRCA2	c.2679A>G	c.2679A>G	-0.297639	2
BRCA2	c.2683G>T	c.2683G>T	-0.258005	1
BRCA2	c.2695A>G	c.2695A>G	0.385472	1
BRCA2	c.2698A>C	c.2698A>C	-0.431055	1
BRCA2	c.26delC	c.26delC	0.285527	2
BRCA2	c.2701delC	c.2701delC	0.520673	1
BRCA2	c.270_273dupGTAC	c.270_273dupGTAC	-0.270245	1
BRCA2	c.2714A>G	c.2714A>G	-0.188155	2
BRCA2	c.2719A>G	c.2719A>G	-0.133573	1
BRCA2	c.2723A>C	c.2723A>C	-0.115423	2
BRCA2	c.2729A>G	c.2729A>G	-0.412652	1
BRCA2	c.2731delG	c.2731delG	-0.431055	1
BRCA2	c.2735C>T	c.2735C>T	0.102015	1
BRCA2	c.2744C>T	c.2744C>T	-0.273392	1
BRCA2	c.2748delT	c.2748delT	-0.260585	1
BRCA2	c.274C>T	c.274C>T	-0.0833611	1
BRCA2	c.2755G>A	c.2755G>A	0.0535801	1
BRCA2	c.2755G>C	c.2755G>C	0.147969	1
BRCA2	c.2758C>A	c.2758C>A	-0.282875	1
BRCA2	c.2771A>T	c.2771A>T	-0.590955	6
BRCA2	c.2779A>G	c.2779A>G	-0.815082	8
BRCA2	c.277T>G	c.277T>G	-0.232029	1
BRCA2	c.2786dupT	c.2786dupT	-0.0353629	1
BRCA2	c.2804A>G	c.2804A>G	-0.0353629	1
BRCA2	c.2807A>G	c.2807A>G	-0.254876	1
BRCA2	c.2808delA	c.2808delA	0.145847	6
BRCA2	c.2808_2811delACAA	c.2808_2811delACAA	5.29109	45
BRCA2	c.2810A>C	c.2810A>C	-0.199986	1
BRCA2	c.2812G>A	c.2812G>A	0.419372	2
BRCA2	c.2813C>A	c.2813C>A	-2.46117	10
BRCA2	c.2816C>G	c.2816C>G	-0.283092	1
BRCA2	c.2818C>T	c.2818C>T	0.930581	3
BRCA2	c.2821G>C	c.2821G>C	-0.408208	1
BRCA2	c.2822T>G	c.2822T>G	-0.660547	1
BRCA2	c.2830A>T	c.2830A>T	0.288252	3
BRCA2	c.2833_2834insTT	c.2833_2834insTT	0.0138092	1
BRCA2	c.2835A>C	c.2835A>C	-0.254876	1
BRCA2	c.2835dupA	c.2835dupA	0.166255	1
BRCA2	c.2836delG	c.2836delG	0.0676875	1
BRCA2	c.2836G>C	c.2836G>C	-0.713893	3
BRCA2	c.2836_2837delGA	c.2836_2837delGA	0.670908	2
BRCA2	c.283G>A	c.283G>A	-0.117993	1
BRCA2	c.2848G>A	c.2848G>A	-0.395654	2
BRCA2	c.2860_2862delGAG	c.2860_2862delGAG	-0.450262	3
BRCA2	c.2878A>G	c.2878A>G	-0.0962873	2
BRCA2	c.2881C>G	c.2881C>G	-0.179055	1
BRCA2	c.2893A>G	c.2893A>G	0.0206682	1
BRCA2	c.2899_2900delCT	c.2899_2900delCT	-0.0598469	1
BRCA2	c.289G>T	c.289G>T	0.285078	1
BRCA2	c.28A>G	c.28A>G	-0.59428	2
BRCA2	c.2900T>C	c.2900T>C	0.15871	1
BRCA2	c.2908G>A	c.2908G>A	-0.0934235	5
BRCA2	c.2915A>G	c.2915A>G	-0.345638	1
BRCA2	c.2918C>A	c.2918C>A	0.575045	1
BRCA2	c.2918C>T	c.2918C>T	-0.100476	6
BRCA2	c.2920G>A	c.2920G>A	-0.46481	7
BRCA2	c.2923A>T	c.2923A>T	0.188062	1
BRCA2	c.2924T>A	c.2924T>A	-0.283431	1
BRCA2	c.2924T>C	c.2924T>C	-0.283431	1
BRCA2	c.2927_2929delCCT	c.2927_2929delCCT	-0.391927	1
BRCA2	c.2933A>G	c.2933A>G	-0.0521867	2
BRCA2	c.2936T>C	c.2936T>C	0.380749	1
BRCA2	c.2946A>G	c.2946A>G	-0.150915	9
BRCA2	c.294A>T	c.294A>T	0.143556	1
BRCA2	c.2956A>T	c.2956A>T	-0.671973	2
BRCA2	c.2957delA	c.2957delA	0.0716384	2
BRCA2	c.2957dupA	c.2957dupA	-0.187188	2
BRCA2	c.2957_2958insG	c.2957_2958insG	0.520788	2
BRCA2	c.2968A>G	c.2968A>G	-0.0353629	1
BRCA2	c.2971_2983del13	c.2971_2983del13	-0.108134	1
BRCA2	c.2979G>A	c.2979G>A	-0.10731	2
BRCA2	c.2980G>A	c.2980G>A	0.11226	1
BRCA2	c.2981C>T	c.2981C>T	-0.266621	1
BRCA2	c.2984G>C	c.2984G>C	-0.0313204	1
BRCA2	c.2992G>A	c.2992G>A	-0.0598469	1
BRCA2	c.2999T>C	c.2999T>C	0.154399	2
BRCA2	c.29C>A	c.29C>A	0.1343	1
BRCA2	c.2T>C	c.2T>C	0.445698	1
BRCA2	c.3000T>G	c.3000T>G	-0.431055	1
BRCA2	c.3005A>C	c.3005A>C	-0.0833611	1
BRCA2	c.3009_3010delCA	c.3009_3010delCA	-0.233136	2
BRCA2	c.3012T>G	c.3012T>G	0.445248	1
BRCA2	c.3018delA	c.3018delA	0.140816	1
BRCA2	c.3025T>C	c.3025T>C	-0.0419391	1
BRCA2	c.3053A>G	c.3053A>G	-0.320868	1
BRCA2	c.3068delA	c.3068delA	0.0545203	1
BRCA2	c.3069delC	c.3069delC	-0.232029	1
BRCA2	c.3070A>G	c.3070A>G	-0.369844	3
BRCA2	c.3071T>C	c.3071T>C	-0.309752	1
BRCA2	c.3075_3076delGAinsTT	c.3075_3076delinsTT	0.284352	4
BRCA2	c.3084A>C	c.3084A>C	-0.235344	1
BRCA2	c.3088T>G	c.3088T>G	-0.292136	5
BRCA2	c.3098A>T	c.3098A>T	0.219363	1
BRCA2	c.3100A>G	c.3100A>G	-0.389577	2
BRCA2	c.3100_3101delAT	c.3100_3101delAT	0.0545203	1
BRCA2	c.3101T>C	c.3101T>C	-0.169736	3
BRCA2	c.3103G>T	c.3103G>T	1.71989	11
BRCA2	c.3109C>T	c.3109C>T	0.748021	5
BRCA2	c.3113A>G	c.3113A>G	-0.259808	1
BRCA2	c.3121A>G	c.3121A>G	-0.111524	1
BRCA2	c.3127G>T	c.3127G>T	0.140438	1
BRCA2	c.3137A>G	c.3137A>G	-0.0262295	6
BRCA2	c.314T>G	c.314T>G	-0.0204097	1
BRCA2	c.3152T>C	c.3152T>C	-0.381796	3
BRCA2	c.316+1G>T	c.316+1G>T	0.0538344	1
BRCA2	c.316+2T>C	c.316+2T>C	-0.0960072	1
BRCA2	c.3160_3163delGATA	c.3160_3163delGATA	-0.155511	1
BRCA2	c.3166C>T	c.3166C>T	0.201553	3
BRCA2	c.3167A>G	c.3167A>G	-0.0074655	1
BRCA2	c.3167_3170delAAAA	c.3167_3170delAAAA	0.358335	2
BRCA2	c.316G>A	c.316G>A	0.186655	2
BRCA2	c.3170_3174delAGAAA	c.3170_3174delAGAAA	0.902918	12
BRCA2	c.3173A>G	c.3173A>G	0.0479243	5
BRCA2	c.3180C>G	c.3180C>G	0.0545203	1
BRCA2	c.3187C>T	c.3187C>T	-0.0370004	1
BRCA2	c.3189_3192delGTCA	c.3189_3192delGTCA	-0.309752	1
BRCA2	c.3197A>G	c.3197A>G	-0.0833611	1
BRCA2	c.3197A>T	c.3197A>T	-0.450066	1
BRCA2	c.3199A>G	c.3199A>G	0.169668	1
BRCA2	c.3201delT	c.3201delT	0.0773668	1
BRCA2	c.3206C>T	c.3206C>T	-0.469112	2
BRCA2	c.3208G>T	c.3208G>T	-0.740807	2
BRCA2	c.3211C>T	c.3211C>T	-0.0745975	5
BRCA2	c.3220A>G	c.3220A>G	-0.128717	1
BRCA2	c.3226G>A	c.3226G>A	-0.105089	2
BRCA2	c.3226_3230delGTAGT	c.3226_3230delGTAGT	-0.155511	1
BRCA2	c.322A>C	c.322A>C	-4.64642	26
BRCA2	c.323A>C	c.323A>C	-0.133573	1
BRCA2	c.323A>G	c.323A>G	0.159487	1
BRCA2	c.3241T>C	c.3241T>C	0.135863	1
BRCA2	c.3245A>G	c.3245A>G	-0.0263614	1
BRCA2	c.3256A>G	c.3256A>G	-0.386072	2
BRCA2	c.3257_3258delTA	c.3257_3258delTA	1.30181	3
BRCA2	c.3262_3263delCC	c.3262_3263delCC	-0.100161	1
BRCA2	c.3263C>T	c.3263C>T	0.345686	1
BRCA2	c.3264dupT	c.3264dupT	3.35069	18
BRCA2	c.3265C>T	c.3265C>T	0.0203439	1
BRCA2	c.3281A>G	c.3281A>G	-0.534832	1
BRCA2	c.3286G>T	c.3286G>T	0.116491	1
BRCA2	c.3299A>T	c.3299A>T	-0.704769	5
BRCA2	c.32_33delTTinsA	c.32_33delinsA	0.311904	1
BRCA2	c.3304A>C	c.3304A>C	-0.27634	1
BRCA2	c.3310A>C	c.3310A>C	-0.945438	5
BRCA2	c.3319C>T	c.3319C>T	0.368677	1
BRCA2	c.3320A>C	c.3320A>C	-0.309752	1
BRCA2	c.3321A>C	c.3321A>C	-0.239908	1
BRCA2	c.3329A>C	c.3329A>C	-0.636514	2
BRCA2	c.3329A>T	c.3329A>T	-1.42134	4
BRCA2	c.3335delC	c.3335delC	0.284164	2
BRCA2	c.3343T>C	c.3343T>C	-0.387924	1
BRCA2	c.3344C>G	c.3344C>G	0.136324	1
BRCA2	c.3351delA	c.3351delA	0.0773668	1
BRCA2	c.3353_3355delTAG	c.3353_3355delTAG	-0.0353629	1
BRCA2	c.3358delG	c.3358delG	-0.0013135	1
BRCA2	c.3382A>G	c.3382A>G	-0.275109	3
BRCA2	c.3383C>T	c.3383C>T	-0.138844	1
BRCA2	c.3386dupA	c.3386dupA	0.618181	2
BRCA2	c.3387G>T	c.3387G>T	-0.273392	1
BRCA2	c.338G>A	c.338G>A	0.371602	1
BRCA2	c.3395A>G	c.3395A>G	-0.301383	3
BRCA2	c.3395_3396delAAinsGG	c.3395_3396delinsGG	0.299466	2
BRCA2	c.3396delA	c.3396delA	-0.0353629	1
BRCA2	c.3398C>T	c.3398C>T	-0.387924	1
BRCA2	c.3407T>C	c.3407T>C	-0.387022	1
BRCA2	c.3412C>T	c.3412C>T	-0.0353629	1
BRCA2	c.3413A>T	c.3413A>T	-0.162129	1
BRCA2	c.341A>G	c.341A>G	-0.296319	4
BRCA2	c.3422C>T	c.3422C>T	-0.564103	1
BRCA2	c.3431T>G	c.3431T>G	-0.700389	2
BRCA2	c.3436G>T	c.3436G>T	0.345686	1
BRCA2	c.3437A>G	c.3437A>G	-0.13674	3
BRCA2	c.3437A>T	c.3437A>T	0.109045	1
BRCA2	c.343A>G	c.343A>G	-0.854752	6
BRCA2	c.3443A>G	c.3443A>G	-0.371112	2
BRCA2	c.3446T>C	c.3446T>C	-0.812296	3
BRCA2	c.3447G>A	c.3447G>A	0.616103	2
BRCA2	c.3451A>G	c.3451A>G	0.0958307	2
BRCA2	c.3455T>A	c.3455T>A	0.157571	1
BRCA2	c.3455T>G	c.3455T>G	-0.269335	1
BRCA2	c.3458A>G	c.3458A>G	-0.212455	4
BRCA2	c.3460A>G	c.3460A>G	0.254852	1
BRCA2	c.3463A>G	c.3463A>G	-0.0761044	1
BRCA2	c.3496G>A	c.3496G>A	0.0786737	1
BRCA2	c.3500_3501delTA	c.3500_3501delTA	0.419035	3
BRCA2	c.3512C>T	c.3512C>T	-0.240084	1
BRCA2	c.3515C>G	c.3515C>G	-0.23747	2
BRCA2	c.3517A>T	c.3517A>T	0.226297	1
BRCA2	c.3518T>C	c.3518T>C	-0.408208	1
BRCA2	c.3521G>A	c.3521G>A	-0.0182575	1
BRCA2	c.3526G>A	c.3526G>A	-0.023168	3
BRCA2	c.3532A>G	c.3532A>G	0.135863	1
BRCA2	c.3545_3546delTT	c.3545_3546delTT	1.02407	18
BRCA2	c.3551G>C	c.3551G>C	-0.133573	1
BRCA2	c.3556G>A	c.3556G>A	-0.0524465	2
BRCA2	c.3562A>G	c.3562A>G	0.273164	2
BRCA2	c.3572A>G	c.3572A>G	0.0773668	1
BRCA2	c.3599_3600delGT	c.3599_3600delGT	0.221449	3
BRCA2	c.3620A>G	c.3620A>G	-0.134371	1
BRCA2	c.3628G>A	c.3628G>A	0.123868	1
BRCA2	c.3635A>T	c.3635A>T	-0.294837	2
BRCA2	c.3636_3639delTGAA	c.3636_3639delTGAA	-0.0935985	1
BRCA2	c.3649A>T	c.3649A>T	-0.0677166	1
BRCA2	c.3661T>C	c.3661T>C	-0.455842	3
BRCA2	c.3664G>T	c.3664G>T	-0.212498	1
BRCA2	c.3671G>T	c.3671G>T	0.570627	1
BRCA2	c.3680_3681delTG	c.3680_3681delTG	-0.0110558	9
BRCA2	c.3682_3685delAATG	c.3682_3685delAATG	0.452022	1
BRCA2	c.3685G>A	c.3685G>A	0.0777174	1
BRCA2	c.3688T>G	c.3688T>G	-0.169395	1
BRCA2	c.3689delC	c.3689delC	0.377326	4
BRCA2	c.3698C>T	c.3698C>T	0.484655	6
BRCA2	c.3700C>A	c.3700C>A	-0.269335	1
BRCA2	c.3709G>C	c.3709G>C	0.690492	1
BRCA2	c.3710delC	c.3710delC	-0.31531	1
BRCA2	c.3717delA	c.3717delA	0.216054	1
BRCA2	c.3720_3721delGT	c.3720_3721delGT	0.161494	1
BRCA2	c.3723delT	c.3723delT	1.53518	1
BRCA2	c.3723T>G	c.3723T>G	-0.54447	4
BRCA2	c.3730A>G	c.3730A>G	0.351482	1
BRCA2	c.3731T>C	c.3731T>C	-0.288129	4
BRCA2	c.3737A>C	c.3737A>C	-0.0773146	1
BRCA2	c.3737A>T	c.3737A>T	-0.273887	1
BRCA2	c.3744_3747delTGAG	c.3744_3747delTGAG	1.08175	3
BRCA2	c.3748G>A	c.3748G>A	-0.431478	1
BRCA2	c.3749A>G	c.3749A>G	-0.717549	6
BRCA2	c.3751dupA	c.3751dupA	0.0310233	1
BRCA2	c.3767A>C	c.3767A>C	-0.0905631	1
BRCA2	c.3770C>T	c.3770C>T	0.151133	1
BRCA2	c.3772A>G	c.3772A>G	-0.725328	4
BRCA2	c.3785C>G	c.3785C>G	0.487498	3
BRCA2	c.3794G>T	c.3794G>T	0.212756	1
BRCA2	c.379G>A	c.379G>A	-0.254876	1
BRCA2	c.3803C>T	c.3803C>T	0.380749	1
BRCA2	c.3808G>A	c.3808G>A	0.166915	1
BRCA2	c.3808G>T	c.3808G>T	-0.0353629	1
BRCA2	c.3808_3810delGTT	c.3808_3810delGTT	-0.320868	1
BRCA2	c.3820_3823delAAGA	c.3820_3823delAAGA	-0.0598469	1
BRCA2	c.3824T>C	c.3824T>C	-0.0804132	5
BRCA2	c.3835A>G	c.3835A>G	0.689896	2
BRCA2	c.3836A>G	c.3836A>G	-0.0255845	2
BRCA2	c.383A>G	c.383A>G	1.26331	3
BRCA2	c.3847_3848delGT	c.3847_3848delGT	8.92155	55
BRCA2	c.3852T>G	c.3852T>G	-0.0598469	1
BRCA2	c.3854del	c.3860delA	0.0556147	1
BRCA2	c.3859_3860delAA	c.3859_3860delAA	0.953477	1
BRCA2	c.3860delA	c.3860delA	-0.431055	1
BRCA2	c.3860_3863delATAA	c.3860_3863delATAA	0.761404	1
BRCA2	c.3864_3866delTAA	c.3864_3866delTAA	0.145251	5
BRCA2	c.3865A>G	c.3865A>G	0.0849884	1
BRCA2	c.3865_3868delAAAT	c.3865_3868delAAAT	0.200814	3
BRCA2	c.3866_3868dupAAT	c.3866_3868dupAAT	0.370004	4
BRCA2	c.3873delA	c.3873delA	-0.282875	1
BRCA2	c.3877A>C	c.3877A>C	-0.68593	2
BRCA2	c.3891T>A	c.3891T>A	-0.461646	1
BRCA2	c.3900G>A	c.3900G>A	-0.0125163	1
BRCA2	c.3900_3902delGAC	c.3900_3902delGAC	0.465045	3
BRCA2	c.3901A>T	c.3901A>T	0.0786737	1
BRCA2	c.3904A>G	c.3904A>G	0.159522	2
BRCA2	c.3905C>T	c.3905C>T	0.319556	2
BRCA2	c.3915delT	c.3915delT	-0.151826	1
BRCA2	c.391T>G	c.391T>G	-0.0770181	1
BRCA2	c.3922G>C	c.3922G>C	-0.282875	1
BRCA2	c.3922G>T	c.3922G>T	5.40123	29
BRCA2	c.3929C>T	c.3929C>T	-0.189247	2
BRCA2	c.3932A>G	c.3932A>G	-0.431055	1
BRCA2	c.3949A>T	c.3949A>T	-0.232029	1
BRCA2	c.3962A>G	c.3962A>G	-0.140101	2
BRCA2	c.3965A>C	c.3965A>C	0.321346	1
BRCA2	c.3966_3968delCAA	c.3966_3968delCAA	0.482198	4
BRCA2	c.3967A>T	c.3967A>T	0.1343	1
BRCA2	c.3975_3978dupTGCT	c.3975_3978dupTGCT	2.15545	8
BRCA2	c.3983G>C	c.3983G>C	-0.254876	1
BRCA2	c.3987A>T	c.3987A>T	0.550446	2
BRCA2	c.39A>C	c.39A>C	-0.431055	1
BRCA2	c.3G>A	c.3G>A	0.403153	1
BRCA2	c.4003G>T	c.4003G>T	-0.269335	1
BRCA2	c.4007_4008insCATC	c.4007_4008insCATC	0.178647	1
BRCA2	c.4019A>C	c.4019A>C	-0.188342	2
BRCA2	c.4024A>G	c.4024A>G	-0.133573	1
BRCA2	c.4027A>G	c.4027A>G	-0.283431	1
BRCA2	c.4030_4036delAATGATAinsCA	c.4030_4035delinsC	-0.214278	1
BRCA2	c.4033_4035delGAT	c.4033_4035delGAT	0.160347	1
BRCA2	c.4037_4038delCT	c.4037_4038delCT	0.400544	1
BRCA2	c.4037_4043delCTGTTTGinsT	c.4037_4043delinsT	-0.564103	1
BRCA2	c.4042T>C	c.4042T>C	-0.256848	1
BRCA2	c.4048_4051delCATA	c.4048_4051delCATA	-0.0353629	1
BRCA2	c.4050T>A	c.4050T>A	-0.0598469	1
BRCA2	c.4070T>G	c.4070T>G	0.127268	3
BRCA2	c.407delA	c.407delA	1.15322	5
BRCA2	c.4090A>G	c.4090A>G	0.00989451	1
BRCA2	c.4092_4093insAA	c.4092_4093insAA	-0.313429	1
BRCA2	c.4105T>C	c.4105T>C	-0.0773146	1
BRCA2	c.4109G>A	c.4109G>A	-0.0353629	1
BRCA2	c.4109G>C	c.4109G>C	0.116491	1
BRCA2	c.4116T>G	c.4116T>G	-0.395715	2
BRCA2	c.4118T>C	c.4118T>C	-0.290239	2
BRCA2	c.4127_4130delGAAA	c.4127_4130delGAAA	0.251304	3
BRCA2	c.4131_4132insTGAGGA	c.4131_4132insTGAGGA	-0.20049	4
BRCA2	c.4133C>A	c.4133C>A	-0.323866	1
BRCA2	c.4133C>T	c.4133C>T	-0.135604	2
BRCA2	c.4133_4136delCTCA	c.4133_4136delCTCA	-0.282578	2
BRCA2	c.4137G>T	c.4137G>T	-0.246488	1
BRCA2	c.413G>T	c.413G>T	0.0974594	3
BRCA2	c.413_417delGTCTT	c.413_417delGTCTT	0.210324	1
BRCA2	c.4141_4143delAAA	c.4141_4143delAAA	-0.0313204	1
BRCA2	c.4150T>A	c.4150T>A	-0.254876	1
BRCA2	c.4156G>T	c.4156G>T	0.15989	1
BRCA2	c.4159T>A	c.4159T>A	-0.209152	1
BRCA2	c.4163_4164delCTinsA	c.4163_4164delinsA	0.181724	1
BRCA2	c.4165T>G	c.4165T>G	0.0132524	1
BRCA2	c.4174G>A	c.4174G>A	0.220986	3
BRCA2	c.4177dupG	c.4177dupG	-0.0916354	1
BRCA2	c.4178C>G	c.4178C>G	0.251007	2
BRCA2	c.4183G>T	c.4183G>T	-0.232029	1
BRCA2	c.4199A>G	c.4199A>G	0.122227	1
BRCA2	c.4211delC	c.4211delC	-0.115079	1
BRCA2	c.4211_4215delCAAAT	c.4211_4215delCAAAT	0.207577	3
BRCA2	c.4216A>G	c.4216A>G	0.0432035	1
BRCA2	c.4216_4218delAAA	c.4216_4218delAAA	0.166915	1
BRCA2	c.4222C>T	c.4222C>T	1.34792	4
BRCA2	c.4232C>G	c.4232C>G	0.161807	1
BRCA2	c.4237A>G	c.4237A>G	-0.155298	1
BRCA2	c.4243G>T	c.4243G>T	0.0208808	1
BRCA2	c.425+4T>G	c.425+4T>G	-0.235344	1
BRCA2	c.425G>A	c.425G>A	0.0268074	1
BRCA2	c.425G>T	c.425G>T	-0.296829	1
BRCA2	c.426-7_426-4delATTT	c.426-7_426-4delATTT	-0.107253	1
BRCA2	c.4263dupT	c.4263dupT	-0.0833611	1
BRCA2	c.4271C>G	c.4271C>G	-0.631258	3
BRCA2	c.4276A>G	c.4276A>G	0.174619	1
BRCA2	c.4276dupA	c.4276dupA	-1.11699	3
BRCA2	c.4277C>T	c.4277C>T	-0.0960072	1
BRCA2	c.4284dupT	c.4284dupT	0.801945	21
BRCA2	c.4285C>T	c.4285C>T	-0.253493	1
BRCA2	c.4289C>T	c.4289C>T	-0.232029	1
BRCA2	c.428C>G	c.428C>G	-0.301721	4
BRCA2	c.428delC	c.428delC	0.246911	1
BRCA2	c.4294A>G	c.4294A>G	0.403153	1
BRCA2	c.429delT	c.429delT	0.453275	1
BRCA2	c.4307T>C	c.4307T>C	-0.0805619	1
BRCA2	c.4312G>A	c.4312G>A	-0.306276	2
BRCA2	c.4316C>A	c.4316C>A	0.0199718	3
BRCA2	c.4318A>G	c.4318A>G	-0.392315	1
BRCA2	c.4319A>G	c.4319A>G	0.230699	1
BRCA2	c.4320A>C	c.4320A>C	-0.431055	1
BRCA2	c.4321G>C	c.4321G>C	-0.229437	1
BRCA2	c.4325C>G	c.4325C>G	0.0322122	1
BRCA2	c.4331A>G	c.4331A>G	0.0538344	1
BRCA2	c.4333A>G	c.4333A>G	-0.0317848	2
BRCA2	c.4354C>G	c.4354C>G	0.40882	1
BRCA2	c.4355A>G	c.4355A>G	-0.0353629	1
BRCA2	c.4357A>G	c.4357A>G	-0.0990209	2
BRCA2	c.4366G>A	c.4366G>A	0.363832	2
BRCA2	c.4367A>G	c.4367A>G	-0.317018	1
BRCA2	c.4372C>T	c.4372C>T	0.279244	1
BRCA2	c.4373A>G	c.4373A>G	-0.254876	1
BRCA2	c.4376A>G	c.4376A>G	-1.28196	9
BRCA2	c.4379T>C	c.4379T>C	0.143409	1
BRCA2	c.4383_4384delCT	c.4383_4384delCT	0.30146	1
BRCA2	c.4398_4402delACATT	c.4398_4402delACATT	-0.606654	7
BRCA2	c.4400A>G	c.4400A>G	-0.235344	1
BRCA2	c.4405_4409delGACAT	c.4405_4409delGACAT	-0.33975	1
BRCA2	c.4409_4410delTA	c.4409_4410delTA	0.582686	1
BRCA2	c.440A>T	c.440A>T	-0.401387	4
BRCA2	c.4412G>T	c.4412G>T	-0.24794	2
BRCA2	c.4412_4414delGAA	c.4412_4414delGAA	-0.166813	1
BRCA2	c.4417A>G	c.4417A>G	0.116332	1
BRCA2	c.4427A>G	c.4427A>G	-0.15557	1
BRCA2	c.442T>C	c.442T>C	-0.0703093	1
BRCA2	c.4430T>C	c.4430T>C	-0.409811	1
BRCA2	c.4436G>C	c.4436G>C	0.129101	9
BRCA2	c.4446_4451dupAACAGA	c.4446_4451dupAACAGA	-0.37957	2
BRCA2	c.4447A>G	c.4447A>G	-0.0414739	1
BRCA2	c.4449delA	c.4449delA	1.97547	5
BRCA2	c.4450G>A	c.4450G>A	-0.100161	1
BRCA2	c.4456_4459delGTTA	c.4456_4459delGTTA	1.76364	4
BRCA2	c.4460_4461delAA	c.4460_4461delAA	-0.256848	1
BRCA2	c.4462C>T	c.4462C>T	-0.0598469	1
BRCA2	c.4464C>A	c.4464C>A	-0.594836	2
BRCA2	c.4464C>G	c.4464C>G	-0.0806298	1
BRCA2	c.4471_4474delCTGA	c.4471_4474delCTGA	0.128692	4
BRCA2	c.4472_4475delTGAA	c.4472_4475delTGAA	0.287709	2
BRCA2	c.4477_4478delGA	c.4477_4478delGA	0.334423	2
BRCA2	c.4478_4481delAAAG	c.4478_4481delAAAG	2.86792	14
BRCA2	c.4483G>A	c.4483G>A	-0.417107	4
BRCA2	c.4489G>C	c.4489G>C	-0.262585	1
BRCA2	c.449A>C	c.449A>C	0.00977836	1
BRCA2	c.449A>G	c.449A>G	-0.196588	1
BRCA2	c.44_45insATT	c.44_45insATT	-0.0648948	3
BRCA2	c.4505A>G	c.4505A>G	-0.289537	1
BRCA2	c.451_452dupGT	c.451_452dupGT	0.28753	1
BRCA2	c.4527A>C	c.4527A>C	-0.873552	5
BRCA2	c.4532A>G	c.4532A>G	-0.0898443	1
BRCA2	c.4535G>A	c.4535G>A	-0.889613	4
BRCA2	c.4546A>C	c.4546A>C	-0.431055	1
BRCA2	c.4550A>G	c.4550A>G	-0.305158	1
BRCA2	c.4551_4554delAGAA	c.4551_4554delAGAA	-0.128494	4
BRCA2	c.4552delG	c.4552delG	3.21177	8
BRCA2	c.4556C>G	c.4556C>G	-0.132451	1
BRCA2	c.455C>A	c.455C>A	-0.0911953	1
BRCA2	c.4563_4564delAT	c.4563_4564delAT	0.257565	1
BRCA2	c.4567G>A	c.4567G>A	-0.176415	2
BRCA2	c.4574A>C	c.4574A>C	-0.619402	1
BRCA2	c.4574A>G	c.4574A>G	-0.569261	2
BRCA2	c.457C>T	c.457C>T	0.570627	1
BRCA2	c.4588A>T	c.4588A>T	1.89898	6
BRCA2	c.4589A>G	c.4589A>G	-0.273392	1
BRCA2	c.4611A>C	c.4611A>C	-0.205595	2
BRCA2	c.4627A>G	c.4627A>G	0.166255	1
BRCA2	c.4631A>G	c.4631A>G	-0.302865	5
BRCA2	c.4631delA	c.4631delA	4.2343	16
BRCA2	c.4631dupA	c.4631dupA	-1.02728	6
BRCA2	c.4633delC	c.4633delC	0.3164	2
BRCA2	c.4638delT	c.4638delT	0.814643	10
BRCA2	c.4647_4650delAGAG	c.4647_4650delAGAG	0.334821	2
BRCA2	c.4649A>C	c.4649A>C	-0.232029	1
BRCA2	c.464G>C	c.464G>C	-0.438942	2
BRCA2	c.4652A>G	c.4652A>G	-0.168411	1
BRCA2	c.4662T>G	c.4662T>G	0.0513572	6
BRCA2	c.4670C>T	c.4670C>T	-0.117993	1
BRCA2	c.4672A>C	c.4672A>C	0.567531	2
BRCA2	c.467A>G	c.467A>G	-1.43534	9
BRCA2	c.4685A>C	c.4685A>C	1.50429	1
BRCA2	c.4691dupC	c.4691dupC	0.136324	1
BRCA2	c.4695G>T	c.4695G>T	-0.60648	5
BRCA2	c.469_470delAA	c.469_470delAA	-0.232029	1
BRCA2	c.4703A>G	c.4703A>G	0.0311307	1
BRCA2	c.4707_4708delCA	c.4707_4708delCA	0.1343	1
BRCA2	c.470_474delAGTCA	c.470_474delAGTCA	0.312502	1
BRCA2	c.4712_4713delAG	c.4712_4713delAG	0.196824	2
BRCA2	c.4715_4718delCCTGinsGCAAAGACCC	c.4715_4718delinsGCAAAGACCC	-0.155298	1
BRCA2	c.4731delA	c.4731delA	0.0535801	1
BRCA2	c.4731_4736delATTAGCinsG	c.4731_4736delinsG	-0.140839	1
BRCA2	c.473C>T	c.473C>T	0.28605	1
BRCA2	c.4741G>A	c.4741G>A	-0.158712	2
BRCA2	c.4747A>T	c.4747A>T	0.226733	1
BRCA2	c.475+1G>T	c.475+1G>T	0.254852	1
BRCA2	c.475+4delT	c.475+4delT	1.02815	1
BRCA2	c.475G>A	c.475G>A	1.29152	3
BRCA2	c.476-2A>G	c.476-2A>G	0.134181	1
BRCA2	c.476-3C>T	c.476-3C>T	0.0237565	4
BRCA2	c.476-4_476-1delCCAGinsT	c.476-4_476-1delinsT	-0.306216	1
BRCA2	c.4765C>G	c.4765C>G	-0.15557	1
BRCA2	c.4780delA	c.4780delA	0.588786	1
BRCA2	c.4784A>C	c.4784A>C	-0.324634	3
BRCA2	c.4790C>G	c.4790C>G	0.0545203	1
BRCA2	c.4795A>G	c.4795A>G	-0.0598469	1
BRCA2	c.4796A>G	c.4796A>G	-0.608894	3
BRCA2	c.47A>G	c.47A>G	-0.358596	1
BRCA2	c.4813G>A	c.4813G>A	0.903132	3
BRCA2	c.4817C>G	c.4817C>G	0.0263153	1
BRCA2	c.4817_4821delCTATT	c.4817_4821delCTATT	0.394448	1
BRCA2	c.4819A>G	c.4819A>G	-0.067087	2
BRCA2	c.4821_4823delTGAinsC	c.4821_4823delinsC	0.764972	2
BRCA2	c.4825A>G	c.4825A>G	-0.536248	3
BRCA2	c.4829_4830delTG	c.4829_4830delTG	0.810679	6
BRCA2	c.482G>A	c.482G>A	0.0310233	1
BRCA2	c.4832T>C	c.4832T>C	-0.0898443	1
BRCA2	c.4840A>G	c.4840A>G	0.040844	1
BRCA2	c.4854T>A	c.4854T>A	-0.123263	1
BRCA2	c.4856A>T	c.4856A>T	0.248548	1
BRCA2	c.486_488delGAG	c.486_488delGAG	0.146241	1
BRCA2	c.4873G>A	c.4873G>A	-0.0215536	2
BRCA2	c.4876_4877delAA	c.4876_4877delAA	2.93188	16
BRCA2	c.4884_4885delAA	c.4884_4885delAA	-0.212498	1
BRCA2	c.4888T>C	c.4888T>C	-0.534832	1
BRCA2	c.4889C>G	c.4889C>G	0.17469	2
BRCA2	c.4891A>C	c.4891A>C	0.236837	1
BRCA2	c.4892A>T	c.4892A>T	0.0273492	1
BRCA2	c.4894A>C	c.4894A>C	-0.0125163	1
BRCA2	c.4898T>A	c.4898T>A	-0.387924	1
BRCA2	c.4898T>C	c.4898T>C	-0.132451	1
BRCA2	c.4910T>G	c.4910T>G	-0.635098	3
BRCA2	c.4925A>C	c.4925A>C	-0.0337265	1
BRCA2	c.4927G>A	c.4927G>A	-0.678051	4
BRCA2	c.4930_4937delGAAAAAGA	c.4930_4937delGAAAAAGA	-0.298588	1
BRCA2	c.4933_4935delAAA	c.4933_4935delAAA	0.0809257	2
BRCA2	c.4936_4939delGAAA	c.4936_4939delGAAA	2.51071	25
BRCA2	c.4940_4941delCA	c.4940_4941delCA	1.33162	2
BRCA2	c.4942G>A	c.4942G>A	0.153442	2
BRCA2	c.4947_4948delAA	c.4947_4948delAA	0.384002	1
BRCA2	c.4957A>G	c.4957A>G	-0.0353629	1
BRCA2	c.4960T>G	c.4960T>G	0.340579	1
BRCA2	c.4964dupA	c.4964dupA	-0.140023	2
BRCA2	c.4965C>G	c.4965C>G	3.00779	30
BRCA2	c.4967C>G	c.4967C>G	-0.283431	1
BRCA2	c.4969A>G	c.4969A>G	0.128306	2
BRCA2	c.4975T>G	c.4975T>G	-0.286404	2
BRCA2	c.4979C>T	c.4979C>T	-0.336964	2
BRCA2	c.4987G>C	c.4987G>C	0.139178	1
BRCA2	c.4991T>C	c.4991T>C	-0.321531	2
BRCA2	c.4994A>G	c.4994A>G	-0.288856	2
BRCA2	c.5002G>A	c.5002G>A	-0.383987	2
BRCA2	c.5016C>G	c.5016C>G	0.481403	1
BRCA2	c.5017A>C	c.5017A>C	-0.117993	1
BRCA2	c.5023T>C	c.5023T>C	0.174726	2
BRCA2	c.5026A>C	c.5026A>C	-0.461646	1
BRCA2	c.5027G>A	c.5027G>A	-0.0598469	1
BRCA2	c.5028_5030delTAG	c.5028_5030delTAG	0.345822	3
BRCA2	c.5035A>C	c.5035A>C	-0.299926	1
BRCA2	c.5035delA	c.5035delA	0.579131	2
BRCA2	c.5042_5043delTG	c.5042_5043delTG	0.32102	3
BRCA2	c.5045G>A	c.5045G>A	-0.409388	1
BRCA2	c.5045_5050delGTCAGA	c.5045_5050delGTCAGA	0.1343	1
BRCA2	c.5048A>T	c.5048A>T	0.0310233	1
BRCA2	c.505A>C	c.505A>C	0.497808	1
BRCA2	c.5062G>A	c.5062G>A	-0.0219844	1
BRCA2	c.5073dupA	c.5073dupA	3.44492	26
BRCA2	c.5081G>C	c.5081G>C	0.161807	1
BRCA2	c.5084A>T	c.5084A>T	0.109922	1
BRCA2	c.508T>G	c.508T>G	-0.256848	1
BRCA2	c.5096A>G	c.5096A>G	-1.2061	5
BRCA2	c.5098G>A	c.5098G>A	-0.10587	1
BRCA2	c.5104C>T	c.5104C>T	0.150156	2
BRCA2	c.5113A>G	c.5113A>G	-0.30786	3
BRCA2	c.5115A>G	c.5115A>G	-0.0353629	1
BRCA2	c.5116_5119delAATA	c.5116_5119delAATA	0.309036	2
BRCA2	c.5120C>T	c.5120C>T	0.0310233	1
BRCA2	c.5126A>C	c.5126A>C	0.721859	1
BRCA2	c.5130_5133delTGTA	c.5130_5133delTGTA	2.24702	13
BRCA2	c.5131G>A	c.5131G>A	0.183645	1
BRCA2	c.5134G>T	c.5134G>T	-0.151826	1
BRCA2	c.5146_5149delTATG	c.5146_5149delTATG	0.121184	1
BRCA2	c.5153A>G	c.5153A>G	-0.214278	1
BRCA2	c.5158dupT	c.5158dupT	1.59893	3
BRCA2	c.515A>G	c.515A>G	0.236837	1
BRCA2	c.5164A>T	c.5164A>T	-0.092665	1
BRCA2	c.5164_5165delAG	c.5164_5165delAG	2.9998	5
BRCA2	c.517-2A>G	c.517-2A>G	-1.33937	6
BRCA2	c.5171_5172dupTA	c.5171_5172dupTA	0.407911	2
BRCA2	c.517G>C	c.517G>C	-0.323277	3
BRCA2	c.517G>T	c.517G>T	0.10152	1
BRCA2	c.5182G>A	c.5182G>A	0.00947364	2
BRCA2	c.518delG	c.518delG	-0.222554	5
BRCA2	c.518G>T	c.518G>T	-0.211685	3
BRCA2	c.5191C>T	c.5191C>T	0.257565	1
BRCA2	c.5192_5194delATC	c.5192_5194delATC	-0.254876	1
BRCA2	c.5195delT	c.5195delT	0.14506	1
BRCA2	c.5197_5198delTC	c.5197_5198delTC	0.337385	1
BRCA2	c.51_52delAC	c.51_52delAC	0.724114	4
BRCA2	c.5200G>A	c.5200G>A	0.175211	2
BRCA2	c.5200G>C	c.5200G>C	-0.294171	1
BRCA2	c.5202A>C	c.5202A>C	0.232749	1
BRCA2	c.5205dupA	c.5205dupA	0.22499	1
BRCA2	c.5205_5208delACAA	c.5205_5208delACAA	0.360616	1
BRCA2	c.520C>T	c.520C>T	0.144535	3
BRCA2	c.5213_5216delCTTA	c.5213_5216delCTTA	0.176196	2
BRCA2	c.5217_5220delTTTA	c.5217_5220delTTTA	0.502144	1
BRCA2	c.5217_5223delTTTAAGT	c.5217_5223delTTTAAGT	1.31438	10
BRCA2	c.5218_5223delTTAAGT	c.5218_5223delTTAAGT	-0.261638	8
BRCA2	c.521G>A	c.521G>A	-0.304339	5
BRCA2	c.5220A>C	c.5220A>C	-0.0959194	1
BRCA2	c.5225A>T	c.5225A>T	-0.235344	1
BRCA2	c.5228G>A	c.5228G>A	-0.102018	2
BRCA2	c.5229_5231delTAG	c.5229_5231delTAG	-0.311703	2
BRCA2	c.5230A>G	c.5230A>G	-0.282807	2
BRCA2	c.5231G>T	c.5231G>T	-0.325241	1
BRCA2	c.5233A>G	c.5233A>G	0.189761	1
BRCA2	c.5238dupT	c.5238dupT	0.540404	10
BRCA2	c.523C>T	c.523C>T	-0.0152628	1
BRCA2	c.5240A>C	c.5240A>C	-0.111524	1
BRCA2	c.5241_5242insTA	c.5241_5242insTA	0.200108	1
BRCA2	c.5244C>A	c.5244C>A	-0.716522	2
BRCA2	c.5245T>C	c.5245T>C	0.148916	2
BRCA2	c.5249C>T	c.5249C>T	-1.11255	4
BRCA2	c.5252A>C	c.5252A>C	-0.0736244	1
BRCA2	c.5254delC	c.5254delC	-0.0332633	1
BRCA2	c.5261A>G	c.5261A>G	-0.0703093	1
BRCA2	c.5266G>C	c.5266G>C	-0.283092	1
BRCA2	c.5267T>A	c.5267T>A	-0.443571	2
BRCA2	c.5270A>G	c.5270A>G	-1.20184	6
BRCA2	c.5272A>G	c.5272A>G	-0.556856	3
BRCA2	c.5272_5274delAAT	c.5272_5274delAAT	0.189761	1
BRCA2	c.5279C>G	c.5279C>G	0.242623	2
BRCA2	c.5285A>C	c.5285A>C	-0.431055	1
BRCA2	c.5285A>G	c.5285A>G	0.257565	1
BRCA2	c.5290_5291delTC	c.5290_5291delTC	-0.154444	3
BRCA2	c.52C>T	c.52C>T	-0.0676478	1
BRCA2	c.5303_5304delTT	c.5303_5304delTT	0.647824	9
BRCA2	c.5308delT	c.5308delT	-0.0833611	1
BRCA2	c.5321C>T	c.5321C>T	-0.000974953	2
BRCA2	c.5334_5340delTGTTGAA	c.5334_5340delTGTTGAA	0.792441	2
BRCA2	c.5341G>A	c.5341G>A	-0.0275533	1
BRCA2	c.5342A>G	c.5342A>G	0.230368	1
BRCA2	c.5344C>G	c.5344C>G	-0.357184	2
BRCA2	c.5345A>C	c.5345A>C	0.257565	1
BRCA2	c.5349_5351delAAA	c.5349_5351delAAA	-0.117993	1
BRCA2	c.5350_5351delAA	c.5350_5351delAA	6.70067	42
BRCA2	c.5351delA	c.5351delA	0.685227	2
BRCA2	c.5351dupA	c.5351dupA	-0.181318	10
BRCA2	c.5353A>G	c.5353A>G	-0.384633	4
BRCA2	c.5355_5356delTA	c.5355_5356delTA	-0.0353629	1
BRCA2	c.5357delG	c.5357delG	-0.178357	1
BRCA2	c.5362dupT	c.5362dupT	0.183194	1
BRCA2	c.5364dupC	c.5364dupC	-0.30621	2
BRCA2	c.5375C>A	c.5375C>A	-0.256848	1
BRCA2	c.5386_5387delGA	c.5386_5387delGA	1.36935	2
BRCA2	c.5386_5393delGATGCAAA	c.5386_5393delGATGCAAA	-0.0598469	1
BRCA2	c.538A>T	c.538A>T	-0.564103	1
BRCA2	c.538_539delAT	c.538_539delAT	-0.306931	1
BRCA2	c.538_539dupAT	c.538_539dupAT	-0.286905	1
BRCA2	c.5390C>G	c.5390C>G	-0.199852	2
BRCA2	c.5396C>T	c.5396C>T	-0.31231	2
BRCA2	c.539T>C	c.539T>C	-0.0723632	2
BRCA2	c.5405A>G	c.5405A>G	0.257565	1
BRCA2	c.5406A>C	c.5406A>C	-0.48149	2
BRCA2	c.5410_5411delGT	c.5410_5411delGT	-0.391565	2
BRCA2	c.5414A>G	c.5414A>G	-0.871911	13
BRCA2	c.5422_5423delAT	c.5422_5423delAT	-0.0598469	1
BRCA2	c.5424T>G	c.5424T>G	-0.490666	1
BRCA2	c.5428G>A	c.5428G>A	-0.182949	3
BRCA2	c.5437C>A	c.5437C>A	-0.402383	1
BRCA2	c.5444C>T	c.5444C>T	0.355513	1
BRCA2	c.5449T>G	c.5449T>G	-0.285467	1
BRCA2	c.544G>C	c.544G>C	-0.180381	1
BRCA2	c.5454delA	c.5454delA	0.420921	1
BRCA2	c.5456C>T	c.5456C>T	0.10137	1
BRCA2	c.5462A>G	c.5462A>G	-0.254876	1
BRCA2	c.5465A>T	c.5465A>T	-0.0572478	1
BRCA2	c.5471dupA	c.5471dupA	0.307071	2
BRCA2	c.5479A>G	c.5479A>G	-0.0722078	1
BRCA2	c.5482_5486delAAATT	c.5482_5486delAAATT	0.140816	1
BRCA2	c.5487G>T	c.5487G>T	-0.262585	1
BRCA2	c.548G>A	c.548G>A	0.168557	1
BRCA2	c.5492T>C	c.5492T>C	-0.575487	4
BRCA2	c.5495C>G	c.5495C>G	-0.505597	3
BRCA2	c.5496dupT	c.5496dupT	-0.151899	1
BRCA2	c.5515G>A	c.5515G>A	0.0501305	1
BRCA2	c.5518G>C	c.5518G>C	0.0250233	1
BRCA2	c.5535G>C	c.5535G>C	-0.0598469	1
BRCA2	c.5536A>G	c.5536A>G	0.201503	2
BRCA2	c.5537T>C	c.5537T>C	-0.236687	2
BRCA2	c.5542delA	c.5542delA	0.685506	3
BRCA2	c.5545G>A	c.5545G>A	0.0309165	1
BRCA2	c.5551delA	c.5551delA	-0.0353629	1
BRCA2	c.5553C>G	c.5553C>G	-0.406812	1
BRCA2	c.5557_5558delTGinsCT	c.5557_5558delinsCT	0.238965	1
BRCA2	c.5569_5573delGAAAC	c.5569_5573delGAAAC	0.0977482	1
BRCA2	c.5575A>G	c.5575A>G	-0.135524	2
BRCA2	c.5576_5579delTTAA	c.5576_5579delTTAA	1.59649	32
BRCA2	c.5577delT	c.5577delT	-0.0353629	1
BRCA2	c.5578A>G	c.5578A>G	0.411472	1
BRCA2	c.5578A>T	c.5578A>T	-0.128979	1
BRCA2	c.5579A>G	c.5579A>G	0.368533	1
BRCA2	c.5583dupA	c.5583dupA	-0.0353629	1
BRCA2	c.5585_5588delTGAA	c.5585_5588delTGAA	0.12668	2
BRCA2	c.5591A>G	c.5591A>G	-0.0598469	1
BRCA2	c.5593A>G	c.5593A>G	-0.464059	2
BRCA2	c.5596T>C	c.5596T>C	0.0545203	1
BRCA2	c.5599A>G	c.5599A>G	0.0556147	1
BRCA2	c.559G>A	c.559G>A	-0.408208	1
BRCA2	c.5602G>T	c.5602G>T	-0.232029	1
BRCA2	c.5605A>C	c.5605A>C	-0.161306	1
BRCA2	c.5605A>G	c.5605A>G	0.0676875	1
BRCA2	c.5609_5610delinsAG	c.5609_5610delinsAG	0.0849884	1
BRCA2	c.5609_5610delTCinsAG	c.5609_5610delinsAG	0.497955	3
BRCA2	c.5610C>G	c.5610C>G	-0.235344	1
BRCA2	c.5612G>A	c.5612G>A	-0.780735	13
BRCA2	c.5616_5620delAGTAA	c.5616_5620delAGTAA	0.190671	16
BRCA2	c.5620A>G	c.5620A>G	-0.140839	1
BRCA2	c.5621_5624delTTAA	c.5621_5624delTTAA	0.991902	6
BRCA2	c.5626G>A	c.5626G>A	-0.454602	1
BRCA2	c.562G>A	c.562G>A	-0.0455773	1
BRCA2	c.5630delA	c.5630delA	-0.4428	1
BRCA2	c.5631delC	c.5631delC	0.147576	2
BRCA2	c.5632_5634delAAC	c.5632_5634delAAC	-0.559475	2
BRCA2	c.5641_5644delAAAT	c.5641_5644delAAAT	0.139178	1
BRCA2	c.5645C>A	c.5645C>A	-0.0532979	9
BRCA2	c.5650A>G	c.5650A>G	0.000431925	1
BRCA2	c.5650A>T	c.5650A>T	-0.353232	2
BRCA2	c.5651T>C	c.5651T>C	-0.461646	1
BRCA2	c.5652T>G	c.5652T>G	-0.328004	1
BRCA2	c.5654G>T	c.5654G>T	-0.0353629	1
BRCA2	c.5655C>A	c.5655C>A	0.371602	1
BRCA2	c.5659A>G	c.5659A>G	-0.254876	1
BRCA2	c.5660C>T	c.5660C>T	-0.262714	2
BRCA2	c.5663A>G	c.5663A>G	0.066781	4
BRCA2	c.5672C>T	c.5672C>T	0.200478	2
BRCA2	c.5674G>T	c.5674G>T	0.135879	2
BRCA2	c.5677T>G	c.5677T>G	-0.117993	1
BRCA2	c.5681dupA	c.5681dupA	1.83738	4
BRCA2	c.5682C>A	c.5682C>A	0.0422069	1
BRCA2	c.5682C>G	c.5682C>G	0.749375	19
BRCA2	c.5683G>A	c.5683G>A	-0.205108	3
BRCA2	c.568C>T	c.568C>T	-0.237293	1
BRCA2	c.5693A>G	c.5693A>G	-0.0935985	1
BRCA2	c.5694T>G	c.5694T>G	-0.0904383	1
BRCA2	c.5699C>G	c.5699C>G	-0.161306	1
BRCA2	c.5702A>T	c.5702A>T	-0.26117	2
BRCA2	c.5704G>T	c.5704G>T	-0.286905	1
BRCA2	c.5707A>C	c.5707A>C	-0.0773146	1
BRCA2	c.5707A>G	c.5707A>G	-0.254876	1
BRCA2	c.5711T>A	c.5711T>A	0.122227	1
BRCA2	c.5714A>G	c.5714A>G	0.0912322	4
BRCA2	c.5714A>T	c.5714A>T	0.166915	1
BRCA2	c.5715dupT	c.5715dupT	0.168344	1
BRCA2	c.5719T>A	c.5719T>A	-0.169395	1
BRCA2	c.5719T>G	c.5719T>G	0.526561	1
BRCA2	c.5722_5723delCT	c.5722_5723delCT	1.63098	15
BRCA2	c.5725G>A	c.5725G>A	0.328635	1
BRCA2	c.5726A>G	c.5726A>G	-0.347609	1
BRCA2	c.5728_5730delAAT	c.5728_5730delAAT	-0.336536	2
BRCA2	c.5729A>G	c.5729A>G	0.492031	1
BRCA2	c.5729A>T	c.5729A>T	-0.372002	2
BRCA2	c.572A>T	c.572A>T	-0.281514	2
BRCA2	c.572_573del	c.574_575delAT	0.46849	1
BRCA2	c.5747A>G	c.5747A>G	-0.107253	1
BRCA2	c.5748T>G	c.5748T>G	0.406527	1
BRCA2	c.574_575delAT	c.574_575delAT	3.22249	17
BRCA2	c.575T>C	c.575T>C	-0.506341	2
BRCA2	c.5778T>A	c.5778T>A	0.0306583	2
BRCA2	c.5782G>A	c.5782G>A	-0.898012	8
BRCA2	c.5784A>C	c.5784A>C	0.748395	1
BRCA2	c.5789T>C	c.5789T>C	-0.0988648	1
BRCA2	c.5789T>G	c.5789T>G	-0.0275265	1
BRCA2	c.5792A>G	c.5792A>G	-0.0659543	1
BRCA2	c.5796_5797delTA	c.5796_5797delTA	0.315832	1
BRCA2	c.5799_5802delCCAA	c.5799_5802delCCAA	2.50957	7
BRCA2	c.5807_5816delTGTCTGGATTinsGTC	c.5807_5816delinsGTC	1.05851	1
BRCA2	c.5813G>C	c.5813G>C	0.722703	6
BRCA2	c.581G>C	c.581G>C	-0.00918356	1
BRCA2	c.5823delA	c.5823delA	0.280952	1
BRCA2	c.5828delC	c.5828delC	-0.208821	9
BRCA2	c.5835A>G	c.5835A>G	-0.0353629	1
BRCA2	c.5846delA	c.5846delA	0.139178	1
BRCA2	c.5851_5854delAGTT	c.5851_5854delAGTT	1.62589	5
BRCA2	c.5851_5854dupAGTT	c.5851_5854dupAGTT	0.140816	1
BRCA2	c.5855T>A	c.5855T>A	0.475747	1
BRCA2	c.5857G>T	c.5857G>T	1.01753	7
BRCA2	c.5864C>A	c.5864C>A	0.660782	2
BRCA2	c.5864C>G	c.5864C>G	-0.0074655	1
BRCA2	c.5869A>G	c.5869A>G	-0.714883	10
BRCA2	c.5870T>C	c.5870T>C	0.179274	3
BRCA2	c.5882_5884dupGTA	c.5882_5884dupGTA	-0.253493	1
BRCA2	c.5888G>A	c.5888G>A	0.0315601	1
BRCA2	c.5891A>G	c.5891A>G	-0.17865	1
BRCA2	c.5896C>T	c.5896C>T	-1.03034	14
BRCA2	c.5900A>T	c.5900A>T	-0.256848	1
BRCA2	c.5903C>T	c.5903C>T	-0.546636	4
BRCA2	c.5909C>A	c.5909C>A	1.26182	3
BRCA2	c.590C>G	c.590C>G	0.243866	1
BRCA2	c.5923T>C	c.5923T>C	-0.0202436	1
BRCA2	c.5924G>A	c.5924G>A	-0.405437	1
BRCA2	c.5925T>A	c.5925T>A	0.12777	1
BRCA2	c.5927G>T	c.5927G>T	-0.309099	3
BRCA2	c.5934dupT	c.5934dupT	0.209681	1
BRCA2	c.5937C>G	c.5937C>G	-0.535143	6
BRCA2	c.5939C>T	c.5939C>T	-0.0074655	1
BRCA2	c.5946delT	c.5946delT	3.45926	149
BRCA2	c.5959C>T	c.5959C>T	-0.3664	2
BRCA2	c.595G>A	c.595G>A	-0.0157585	2
BRCA2	c.5961G>T	c.5961G>T	-0.020234	1
BRCA2	c.5969A>C	c.5969A>C	-0.523784	2
BRCA2	c.5969A>G	c.5969A>G	-0.286905	1
BRCA2	c.5969delA	c.5969delA	0.490717	1
BRCA2	c.5975C>T	c.5975C>T	-0.564103	1
BRCA2	c.5984A>G	c.5984A>G	-0.169395	1
BRCA2	c.5984dupA	c.5984dupA	0.257565	1
BRCA2	c.5987C>G	c.5987C>G	0.203013	1
BRCA2	c.5989A>G	c.5989A>G	-0.206702	1
BRCA2	c.598A>G	c.598A>G	0.106452	1
BRCA2	c.5992C>G	c.5992C>G	-0.195715	1
BRCA2	c.599C>T	c.599C>T	-0.215465	2
BRCA2	c.59A>G	c.59A>G	-0.246488	1
BRCA2	c.6008T>C	c.6008T>C	-0.270245	1
BRCA2	c.6014A>G	c.6014A>G	0.143409	1
BRCA2	c.6017G>C	c.6017G>C	-0.206702	1
BRCA2	c.6024dupG	c.6024dupG	0.214562	5
BRCA2	c.6024G>C	c.6024G>C	-0.667455	4
BRCA2	c.6025C>T	c.6025C>T	0.915382	1
BRCA2	c.6028G>A	c.6028G>A	0.141386	1
BRCA2	c.6029T>G	c.6029T>G	-0.930343	2
BRCA2	c.6033_6034delTT	c.6033_6034delTT	-0.143438	1
BRCA2	c.6037A>G	c.6037A>G	-0.265936	1
BRCA2	c.6037A>T	c.6037A>T	-0.168716	10
BRCA2	c.6039delA	c.6039delA	0.145167	1
BRCA2	c.6044T>A	c.6044T>A	-0.576377	1
BRCA2	c.6058G>A	c.6058G>A	-0.172613	2
BRCA2	c.6059_6062delAACA	c.6059_6062delAACA	0.827502	1
BRCA2	c.6061C>T	c.6061C>T	-0.246488	1
BRCA2	c.6062A>G	c.6062A>G	-0.0125163	1
BRCA2	c.6065C>G	c.6065C>G	-0.256848	1
BRCA2	c.6068_6072delACCAG	c.6068_6072delACCAG	0.940559	1
BRCA2	c.6079dupA	c.6079dupA	-0.394956	2
BRCA2	c.6082_6086delGAAGA	c.6082_6086delGAAGA	-0.395715	2
BRCA2	c.6083A>G	c.6083A>G	0.39781	1
BRCA2	c.608C>A	c.608C>A	-0.0451945	2
BRCA2	c.6091dupA	c.6091dupA	0.73583	1
BRCA2	c.6092C>G	c.6092C>G	0.144847	1
BRCA2	c.6094G>A	c.6094G>A	0.678489	2
BRCA2	c.6094G>T	c.6094G>T	-0.343002	1
BRCA2	c.6095C>T	c.6095C>T	-0.14609	2
BRCA2	c.6096dupT	c.6096dupT	0.424068	1
BRCA2	c.6098T>A	c.6098T>A	0.0973205	1
BRCA2	c.6099A>G	c.6099A>G	-0.408208	1
BRCA2	c.6100C>A	c.6100C>A	-0.608608	3
BRCA2	c.6112C>T	c.6112C>T	-0.0125163	1
BRCA2	c.6113A>G	c.6113A>G	-0.0703093	1
BRCA2	c.6115T>A	c.6115T>A	0.0394893	1
BRCA2	c.6118A>G	c.6118A>G	0.203917	2
BRCA2	c.6118A>T	c.6118A>T	0.364267	1
BRCA2	c.6119T>C	c.6119T>C	-0.328004	1
BRCA2	c.6120A>G	c.6120A>G	0.1026	1
BRCA2	c.6124C>T	c.6124C>T	-0.714957	2
BRCA2	c.6125A>G	c.6125A>G	0.118901	2
BRCA2	c.6140A>G	c.6140A>G	-0.494158	1
BRCA2	c.6143A>C	c.6143A>C	0.313455	3
BRCA2	c.6144T>G	c.6144T>G	-0.173207	2
BRCA2	c.6147_6149delGGT	c.6147_6149delGGT	0.264307	1
BRCA2	c.6152A>G	c.6152A>G	0.163662	1
BRCA2	c.6155C>A	c.6155C>A	-0.0353629	1
BRCA2	c.6158C>A	c.6158C>A	0.0327521	1
BRCA2	c.6160G>A	c.6160G>A	-0.311405	1
BRCA2	c.6165C>G	c.6165C>G	-0.402383	1
BRCA2	c.6170G>T	c.6170G>T	-0.162129	1
BRCA2	c.6172T>A	c.6172T>A	0.922526	4
BRCA2	c.6176G>A	c.6176G>A	-0.716945	2
BRCA2	c.6187_6197del11	c.6187_6197del11	0.157483	1
BRCA2	c.6188G>A	c.6188G>A	-0.564103	1
BRCA2	c.6192G>C	c.6192G>C	-0.185362	1
BRCA2	c.6196G>A	c.6196G>A	0.243017	1
BRCA2	c.6199T>A	c.6199T>A	-0.263164	1
BRCA2	c.619A>G	c.619A>G	-0.366377	4
BRCA2	c.6201delC	c.6201delC	-0.107428	2
BRCA2	c.6206T>G	c.6206T>G	-0.0750018	2
BRCA2	c.6209_6212delAAAG	c.6209_6212delAAAG	-0.0736244	1
BRCA2	c.620C>T	c.620C>T	-0.0931461	2
BRCA2	c.6212G>T	c.6212G>T	-0.195715	1
BRCA2	c.6215C>G	c.6215C>G	-1.44453	14
BRCA2	c.6216delC	c.6216delC	-0.398214	2
BRCA2	c.6223A>T	c.6223A>T	0.189761	1
BRCA2	c.6231G>C	c.6231G>C	0.274068	2
BRCA2	c.6238T>G	c.6238T>G	-0.671174	2
BRCA2	c.623T>G	c.623T>G	-0.320868	1
BRCA2	c.6253T>G	c.6253T>G	0.226841	1
BRCA2	c.6267_6269delGCAinsC	c.6267_6269delinsC	0.139178	1
BRCA2	c.6267_6274delGCATAGTC	c.6267_6274delGCATAGTC	0.420761	1
BRCA2	c.6274C>T	c.6274C>T	-0.0703093	1
BRCA2	c.6275_6276delTT	c.6275_6276delTT	2.85793	39
BRCA2	c.6281A>C	c.6281A>C	0.0443103	1
BRCA2	c.6281A>G	c.6281A>G	-0.0931559	1
BRCA2	c.6287C>G	c.6287C>G	-0.522101	3
BRCA2	c.6289A>G	c.6289A>G	0.163662	1
BRCA2	c.6293C>T	c.6293C>T	-0.968555	4
BRCA2	c.6295A>G	c.6295A>G	-0.561252	3
BRCA2	c.6298C>A	c.6298C>A	-0.107253	1
BRCA2	c.629T>C	c.629T>C	-0.285467	1
BRCA2	c.62A>G	c.62A>G	0.112195	6
BRCA2	c.6301A>C	c.6301A>C	0.321239	1
BRCA2	c.631+1G>A	c.631+1G>A	0.378868	1
BRCA2	c.631+2T>G	c.631+2T>G	1.96528	14
BRCA2	c.631+3A>G	c.631+3A>G	-0.191721	2
BRCA2	c.6316C>T	c.6316C>T	-0.232029	1
BRCA2	c.631G>A	c.631G>A	-0.0125163	1
BRCA2	c.632-2A>C	c.632-2A>C	-0.0219844	1
BRCA2	c.632-3C>A	c.632-3C>A	0.364669	5
BRCA2	c.632-3C>G	c.632-3C>G	0.489514	3
BRCA2	c.632-3_632-2delCA	c.632-3_632-2delCA	0.531893	1
BRCA2	c.6327dupT	c.6327dupT	-0.392248	1
BRCA2	c.6331A>G	c.6331A>G	0.0528844	2
BRCA2	c.6332dupA	c.6332dupA	-0.431055	1
BRCA2	c.6336_6340delAAACCinsTTT	c.6336_6340delinsTTT	0.217769	1
BRCA2	c.6347A>T	c.6347A>T	-0.488332	2
BRCA2	c.6348_6349insT	c.6349dup	0.013272	1
BRCA2	c.6351T>A	c.6351T>A	-0.325241	1
BRCA2	c.6352_6353delGT	c.6352_6353delGT	0.453275	1
BRCA2	c.6359C>G	c.6359C>G	0.412742	1
BRCA2	c.6363A>T	c.6363A>T	0.036722	1
BRCA2	c.6369A>C	c.6369A>C	-0.0997615	1
BRCA2	c.6373dupA	c.6373dupA	0.546461	3
BRCA2	c.6374C>T	c.6374C>T	-0.0659543	1
BRCA2	c.6379A>C	c.6379A>C	-0.222886	3
BRCA2	c.6379delA	c.6379delA	0.481967	1
BRCA2	c.6393_6396delATTA	c.6393_6396delATTA	0.0437273	1
BRCA2	c.6399_6401delAAA	c.6399_6401delAAA	-0.331478	2
BRCA2	c.6405_6408delCTTA	c.6405_6408delCTTA	-0.309752	1
BRCA2	c.6405_6409delCTTAA	c.6405_6409delCTTAA	1.17439	6
BRCA2	c.6408_6414delAAATGTT	c.6408_6414delAAATGTT	0.485877	1
BRCA2	c.6413T>A	c.6413T>A	-0.0833611	1
BRCA2	c.6415_6416delGAinsAT	c.6415_6416delinsAT	-0.387022	1
BRCA2	c.6424T>C	c.6424T>C	-0.71327	3
BRCA2	c.6428C>A	c.6428C>A	0.464718	1
BRCA2	c.6434A>G	c.6434A>G	-0.0096107	2
BRCA2	c.6434_6441delATAATCAC	c.6434_6441delATAATCAC	-0.309752	1
BRCA2	c.6441C>G	c.6441C>G	-0.0353629	1
BRCA2	c.6445A>G	c.6445A>G	-0.431055	1
BRCA2	c.6446_6447delTT	c.6446_6447delTT	0.0311307	1
BRCA2	c.6447_6448dupTA	c.6447_6448dupTA	0.145498	1
BRCA2	c.644_646delAAG	c.644_646delAAG	-0.140761	5
BRCA2	c.6450A>C	c.6450A>C	-0.396107	2
BRCA2	c.6455C>T	c.6455C>T	-0.246488	1
BRCA2	c.6458C>T	c.6458C>T	0.193649	3
BRCA2	c.6458delC	c.6458delC	0.52497	1
BRCA2	c.6461A>C	c.6461A>C	0.0893826	1
BRCA2	c.6467C>T	c.6467C>T	0.0334604	4
BRCA2	c.6468_6469delTC	c.6468_6469delTC	0.839478	5
BRCA2	c.6469C>G	c.6469C>G	-0.627426	3
BRCA2	c.6474dupT	c.6474dupT	-0.254876	1
BRCA2	c.6475C>G	c.6475C>G	-0.433305	3
BRCA2	c.6475C>T	c.6475C>T	0.381689	1
BRCA2	c.6476A>G	c.6476A>G	-0.431055	1
BRCA2	c.6480delA	c.6480delA	0.22107	1
BRCA2	c.6486A>C	c.6486A>C	0.668193	1
BRCA2	c.6486_6489delACAA	c.6486_6489delACAA	2.49701	17
BRCA2	c.6490C>T	c.6490C>T	0.422175	1
BRCA2	c.6491delA	c.6491delA	0.271026	1
BRCA2	c.6496G>T	c.6496G>T	-0.152844	2
BRCA2	c.6497T>C	c.6497T>C	0.122227	1
BRCA2	c.6513_6514delGT	c.6513_6514delGT	0.371602	1
BRCA2	c.6514T>G	c.6514T>G	0.441036	1
BRCA2	c.6523G>C	c.6523G>C	0.0423545	2
BRCA2	c.6524A>G	c.6524A>G	-0.246488	1
BRCA2	c.6531_6534delTCAT	c.6531_6534delTCAT	0.630125	1
BRCA2	c.6535G>C	c.6535G>C	-0.317018	1
BRCA2	c.6547G>T	c.6547G>T	0.330817	1
BRCA2	c.6550C>G	c.6550C>G	-1.14867	6
BRCA2	c.6553G>A	c.6553G>A	-0.0353629	1
BRCA2	c.6553G>C	c.6553G>C	-0.0419391	1
BRCA2	c.6566dupA	c.6566dupA	0.415559	2
BRCA2	c.6567C>A	c.6567C>A	0.117875	2
BRCA2	c.6567_6573delCGTAAAA	c.6567_6573delCGTAAAA	0.504392	1
BRCA2	c.6568G>T	c.6568G>T	0.589425	2
BRCA2	c.6581T>C	c.6581T>C	-0.408208	1
BRCA2	c.658_659delGT	c.658_659delGT	1.69981	43
BRCA2	c.6591_6592delTG	c.6591_6592delTG	1.20106	8
BRCA2	c.6596delC	c.6596delC	0.645872	1
BRCA2	c.6600T>G	c.6600T>G	-0.0353629	1
BRCA2	c.6600_6601delTT	c.6600_6601delTT	0.166915	1
BRCA2	c.6601delT	c.6601delT	-0.0353629	1
BRCA2	c.6611C>G	c.6611C>G	-0.408208	1
BRCA2	c.6611C>T	c.6611C>T	0.16223	1
BRCA2	c.6613G>A	c.6613G>A	-0.300459	3
BRCA2	c.6619A>G	c.6619A>G	-0.0877212	1
BRCA2	c.6626T>C	c.6626T>C	1.37897	3
BRCA2	c.662_663delTT	c.662_663delTT	0.0239289	1
BRCA2	c.6634_6637delTGTT	c.6634_6637delTGTT	0.177915	2
BRCA2	c.6638C>T	c.6638C>T	-0.139132	2
BRCA2	c.663T>G	c.663T>G	-0.395226	6
BRCA2	c.6641dupC	c.6641dupC	0.00977836	1
BRCA2	c.6643delT	c.6643delT	1.02183	1
BRCA2	c.6644dupA	c.6644dupA	0.0786737	1
BRCA2	c.6644_6647delACTC	c.6644_6647delACTC	0.157343	5
BRCA2	c.665C>T	c.665C>T	0.259534	1
BRCA2	c.6665A>G	c.6665A>G	-0.285467	1
BRCA2	c.6676_6677delGA	c.6676_6677delGA	0.748395	1
BRCA2	c.6681dupA	c.6681dupA	-0.0353629	1
BRCA2	c.6682dupG	c.6682dupG	1.74747	2
BRCA2	c.6683T>C	c.6683T>C	-0.483814	4
BRCA2	c.6685G>T	c.6685G>T	-0.0125163	1
BRCA2	c.6688A>G	c.6688A>G	-0.382905	3
BRCA2	c.6691G>A	c.6691G>A	0.0831989	5
BRCA2	c.6694A>G	c.6694A>G	-0.464059	2
BRCA2	c.6695A>T	c.6695A>T	0.166255	1
BRCA2	c.6698C>A	c.6698C>A	-1.02045	7
BRCA2	c.6699_6702dupTTTT	c.6699_6702dupTTTT	-0.138844	1
BRCA2	c.67+1G>A	c.67+1G>A	0.696987	2
BRCA2	c.67+1G>C	c.67+1G>C	-0.0353629	1
BRCA2	c.67+4T>C	c.67+4T>C	0.143124	3
BRCA2	c.6706G>A	c.6706G>A	-1.16102	5
BRCA2	c.670G>A	c.670G>A	-0.283431	1
BRCA2	c.670_672delGAT	c.670_672delGAT	-0.0649097	1
BRCA2	c.6714T>G	c.6714T>G	0.660142	3
BRCA2	c.6714_6716delTGA	c.6714_6716delTGA	-0.168368	3
BRCA2	c.6724G>A	c.6724G>A	-0.615928	1
BRCA2	c.6724_6725delGA	c.6724_6725delGA	0.0190907	1
BRCA2	c.6728C>G	c.6728C>G	-0.0703093	1
BRCA2	c.6734T>A	c.6734T>A	0.108462	1
BRCA2	c.6737C>G	c.6737C>G	0.136504	2
BRCA2	c.6745G>A	c.6745G>A	-0.227787	1
BRCA2	c.6752A>G	c.6752A>G	-0.134371	1
BRCA2	c.6755C>G	c.6755C>G	-0.564103	1
BRCA2	c.6757_6758delCT	c.6757_6758delCT	0.0941154	3
BRCA2	c.6761T>A	c.6761T>A	-0.151664	3
BRCA2	c.6770C>G	c.6770C>G	0.106452	1
BRCA2	c.6778G>A	c.6778G>A	0.0208808	1
BRCA2	c.6781G>T	c.6781G>T	0.350798	1
BRCA2	c.679G>A	c.679G>A	-0.0129785	2
BRCA2	c.68-2A>G	c.68-2A>G	-0.100161	1
BRCA2	c.68-3T>G	c.68-3T>G	-0.370267	2
BRCA2	c.68-5A>G	c.68-5A>G	-0.223915	1
BRCA2	c.681+2dupT	c.681+2dupT	0.144535	3
BRCA2	c.681+4A>G	c.681+4A>G	0.518886	2
BRCA2	c.6816_6820delAAGAG	c.6816_6820delAAGAG	-0.0353629	1
BRCA2	c.682-1G>C	c.682-1G>C	0.265325	2
BRCA2	c.6823G>A	c.6823G>A	-0.172869	1
BRCA2	c.6826C>A	c.6826C>A	-0.197286	1
BRCA2	c.6826C>T	c.6826C>T	-0.235344	1
BRCA2	c.6829C>G	c.6829C>G	-0.134371	1
BRCA2	c.6833_6837delTCTTA	c.6833_6837delTCTTA	-0.034042	2
BRCA2	c.6837A>T	c.6837A>T	0.166255	1
BRCA2	c.6842-1G>T	c.6842-1G>T	-0.226307	1
BRCA2	c.6844G>A	c.6844G>A	-0.111403	1
BRCA2	c.6847C>A	c.6847C>A	0.122001	1
BRCA2	c.6847C>G	c.6847C>G	-0.0171564	1
BRCA2	c.6848C>A	c.6848C>A	-0.0374591	1
BRCA2	c.6862A>C	c.6862A>C	0.108462	1
BRCA2	c.6863A>T	c.6863A>T	0.352823	3
BRCA2	c.6871A>G	c.6871A>G	0.236837	1
BRCA2	c.6875A>C	c.6875A>C	0.122227	1
BRCA2	c.6875A>G	c.6875A>G	0.253186	3
BRCA2	c.6877T>C	c.6877T>C	-0.44681	5
BRCA2	c.6886A>C	c.6886A>C	-0.638784	6
BRCA2	c.6886A>G	c.6886A>G	-0.27634	1
BRCA2	c.688A>T	c.688A>T	0.0545203	1
BRCA2	c.6892G>A	c.6892G>A	0.10054	3
BRCA2	c.6895A>G	c.6895A>G	-0.308085	1
BRCA2	c.6913A>G	c.6913A>G	-0.214278	1
BRCA2	c.6914A>G	c.6914A>G	0.305691	1
BRCA2	c.6916G>A	c.6916G>A	-0.0633856	1
BRCA2	c.6916G>T	c.6916G>T	-0.265936	1
BRCA2	c.6931C>A	c.6931C>A	-0.00287617	1
BRCA2	c.6938-1G>A	c.6938-1G>A	0.489421	1
BRCA2	c.6938-2A>G	c.6938-2A>G	-0.0370004	1
BRCA2	c.6938-3T>C	c.6938-3T>C	-0.173742	1
BRCA2	c.6938-5C>T	c.6938-5C>T	-0.137844	1
BRCA2	c.6938-6_6938-3delTCCT	c.6938-6_6938-3delTCCT	-0.161306	1
BRCA2	c.6944_6947delTAAA	c.6944_6947delTAAA	1.67364	15
BRCA2	c.694T>C	c.694T>C	-0.800135	2
BRCA2	c.6950A>G	c.6950A>G	-0.431055	1
BRCA2	c.6952C>G	c.6952C>G	-0.388597	2
BRCA2	c.6952C>T	c.6952C>T	1.28977	7
BRCA2	c.6956G>C	c.6956G>C	-0.474218	4
BRCA2	c.695A>G	c.695A>G	-0.551562	8
BRCA2	c.6966G>T	c.6966G>T	-0.0533727	1
BRCA2	c.6981_7005del25	c.6981_7005del25	-0.0959194	1
BRCA2	c.6986C>T	c.6986C>T	-0.149358	2
BRCA2	c.6988A>G	c.6988A>G	0.10152	1
BRCA2	c.6990_6994delTACCT	c.6990_6994delTACCT	-0.286905	1
BRCA2	c.6991A>G	c.6991A>G	-0.125391	1
BRCA2	c.6995G>A	c.6995G>A	-0.0304937	1
BRCA2	c.7001C>T	c.7001C>T	-0.0353629	1
BRCA2	c.7007+3A>T	c.7007+3A>T	0.311904	1
BRCA2	c.7007+4A>G	c.7007+4A>G	-0.0353629	1
BRCA2	c.7007+5G>A	c.7007+5G>A	0.851987	3
BRCA2	c.7007G>A	c.7007G>A	1.32337	11
BRCA2	c.7007G>C	c.7007G>C	0.313957	3
BRCA2	c.7007G>T	c.7007G>T	0.668277	1
BRCA2	c.7008-2A>G	c.7008-2A>G	0.585238	1
BRCA2	c.7008-3C>T	c.7008-3C>T	0.280952	1
BRCA2	c.700delT	c.700delT	0.184654	1
BRCA2	c.7010C>T	c.7010C>T	-0.373367	7
BRCA2	c.7021C>T	c.7021C>T	0.866569	6
BRCA2	c.7022G>A	c.7022G>A	-0.169395	1
BRCA2	c.7022G>T	c.7022G>T	-0.311703	2
BRCA2	c.7024C>T	c.7024C>T	0.700563	3
BRCA2	c.7025_7026delAA	c.7025_7026delAA	-0.182417	1
BRCA2	c.7030A>G	c.7030A>G	-0.0587338	2
BRCA2	c.7033C>A	c.7033C>A	0.725549	1
BRCA2	c.7039C>G	c.7039C>G	-0.0844327	2
BRCA2	c.7040C>A	c.7040C>A	-0.761545	3
BRCA2	c.7042A>C	c.7042A>C	-0.0805295	1
BRCA2	c.7049C>T	c.7049C>T	-0.183855	1
BRCA2	c.7051G>A	c.7051G>A	-0.39958	4
BRCA2	c.7051G>C	c.7051G>C	0.196884	2
BRCA2	c.7055C>T	c.7055C>T	-0.220074	3
BRCA2	c.705T>G	c.705T>G	0.0786737	1
BRCA2	c.7066T>G	c.7066T>G	-0.299456	1
BRCA2	c.7069_7070delCT	c.7069_7070delCT	3.33408	26
BRCA2	c.7072T>C	c.7072T>C	-0.345314	2
BRCA2	c.7073C>G	c.7073C>G	0.635906	2
BRCA2	c.707A>G	c.707A>G	0.591562	2
BRCA2	c.7082A>T	c.7082A>T	-0.0370004	1
BRCA2	c.7088A>G	c.7088A>G	-0.995034	6
BRCA2	c.7093C>T	c.7093C>T	-0.304158	1
BRCA2	c.7095T>A	c.7095T>A	-0.544954	5
BRCA2	c.709G>A	c.709G>A	-0.123747	1
BRCA2	c.710A>T	c.710A>T	-0.461646	1
BRCA2	c.7115C>A	c.7115C>A	-0.469333	2
BRCA2	c.7119C>G	c.7119C>G	0.21792	1
BRCA2	c.711_713delTGA	c.711_713delTGA	-0.408208	1
BRCA2	c.7133C>G	c.7133C>G	-0.197286	1
BRCA2	c.7136G>T	c.7136G>T	-0.0353629	1
BRCA2	c.7141C>G	c.7141C>G	-0.684121	4
BRCA2	c.7147T>C	c.7147T>C	-0.151069	1
BRCA2	c.714_716dupAAG	c.714_716dupAAG	-0.987114	11
BRCA2	c.7151_7152delAA	c.7151_7152delAA	-0.265936	1
BRCA2	c.7162A>G	c.7162A>G	-0.110727	1
BRCA2	c.7166G>A	c.7166G>A	-0.296829	1
BRCA2	c.7168A>G	c.7168A>G	0.283928	2
BRCA2	c.7177A>G	c.7177A>G	-0.363359	3
BRCA2	c.7177dupA	c.7177dupA	-0.0752858	1
BRCA2	c.7180A>T	c.7180A>T	0.042004	2
BRCA2	c.7196C>T	c.7196C>T	-0.100648	1
BRCA2	c.7199G>A	c.7199G>A	0.00418556	1
BRCA2	c.71delT	c.71delT	0.627978	1
BRCA2	c.71_96del26	c.71_96del26	-0.115724	1
BRCA2	c.7207A>G	c.7207A>G	-0.0204097	1
BRCA2	c.7208C>T	c.7208C>T	-0.246488	1
BRCA2	c.7208_7211delCCAA	c.7208_7211delCCAA	-0.298383	1
BRCA2	c.7214T>G	c.7214T>G	-0.340343	1
BRCA2	c.721A>T	c.721A>T	0.140816	1
BRCA2	c.7222C>T	c.7222C>T	-0.431055	1
BRCA2	c.7234A>C	c.7234A>C	-0.43784	1
BRCA2	c.7234A>G	c.7234A>G	-0.280919	2
BRCA2	c.7237A>G	c.7237A>G	0.473409	1
BRCA2	c.7241C>G	c.7241C>G	0.264858	1
BRCA2	c.7251_7252delCA	c.7251_7252delCA	0.397283	2
BRCA2	c.7253G>A	c.7253G>A	-0.0206969	1
BRCA2	c.7254_7255delAG	c.7254_7255delAG	-0.0353629	1
BRCA2	c.7270A>G	c.7270A>G	-0.564103	1
BRCA2	c.7273A>G	c.7273A>G	-0.153382	1
BRCA2	c.7276A>G	c.7276A>G	-0.0733845	1
BRCA2	c.7294A>G	c.7294A>G	-0.24985	2
BRCA2	c.729_732delTGAT	c.729_732delTGAT	1.19775	3
BRCA2	c.7301delA	c.7301delA	-0.0370004	1
BRCA2	c.7304A>G	c.7304A>G	0.135107	1
BRCA2	c.730G>A	c.730G>A	-0.431055	1
BRCA2	c.730G>T	c.730G>T	-0.0370004	1
BRCA2	c.7311T>G	c.7311T>G	-0.431055	1
BRCA2	c.7313A>G	c.7313A>G	0.774889	3
BRCA2	c.7331A>G	c.7331A>G	0.314538	1
BRCA2	c.7331A>T	c.7331A>T	-0.256848	1
BRCA2	c.7341_7342delTA	c.7341_7342delTA	-0.260585	1
BRCA2	c.7354A>G	c.7354A>G	-0.0254683	2
BRCA2	c.735A>C	c.735A>C	-0.0370004	1
BRCA2	c.7360A>T	c.7360A>T	0.39949	2
BRCA2	c.7366C>T	c.7366C>T	0.72072	2
BRCA2	c.7373A>G	c.7373A>G	0.478041	1
BRCA2	c.7388A>G	c.7388A>G	-0.0805295	1
BRCA2	c.739A>G	c.739A>G	-0.161306	1
BRCA2	c.7402G>A	c.7402G>A	-0.0736547	2
BRCA2	c.7403T>A	c.7403T>A	-0.0524601	1
BRCA2	c.740T>C	c.740T>C	0.0786737	1
BRCA2	c.7410C>G	c.7410C>G	-0.402383	1
BRCA2	c.7411A>G	c.7411A>G	0.317747	1
BRCA2	c.7414_7415delAA	c.7414_7415delAA	0.336526	1
BRCA2	c.7417T>C	c.7417T>C	-0.116913	1
BRCA2	c.7426_7428delGAA	c.7426_7428delGAA	-0.176202	2
BRCA2	c.7435+4T>A	c.7435+4T>A	-0.663084	2
BRCA2	c.7435+5T>C	c.7435+5T>C	-0.253493	1
BRCA2	c.7436-2_7437delAGAT	c.7436-2_7437delAGAT	0.637746	1
BRCA2	c.7438T>G	c.7438T>G	-0.00532661	2
BRCA2	c.7447A>G	c.7447A>G	0.299924	2
BRCA2	c.7457A>G	c.7457A>G	0.0310233	1
BRCA2	c.7464A>C	c.7464A>C	-0.0353629	1
BRCA2	c.7466A>G	c.7466A>G	-0.479874	7
BRCA2	c.7480C>T	c.7480C>T	1.20882	10
BRCA2	c.7484T>C	c.7484T>C	-0.9522	13
BRCA2	c.7499G>A	c.7499G>A	-0.482833	2
BRCA2	c.7501C>T	c.7501C>T	-0.0203342	1
BRCA2	c.7507G>A	c.7507G>A	0.550596	5
BRCA2	c.7516C>T	c.7516C>T	0.111742	1
BRCA2	c.7522G>A	c.7522G>A	-0.357922	20
BRCA2	c.7523G>A	c.7523G>A	0.166915	1
BRCA2	c.7525A>G	c.7525A>G	0.1343	1
BRCA2	c.7529T>C	c.7529T>C	0.107848	1
BRCA2	c.752C>G	c.752C>G	0.090534	1
BRCA2	c.7534C>T	c.7534C>T	-1.05216	14
BRCA2	c.7538C>T	c.7538C>T	-0.534832	1
BRCA2	c.7540A>G	c.7540A>G	-0.0353629	1
BRCA2	c.7543dupA	c.7543dupA	-0.107956	2
BRCA2	c.7547C>G	c.7547C>G	0.436337	1
BRCA2	c.7547C>T	c.7547C>T	-0.254876	1
BRCA2	c.754G>A	c.754G>A	-0.409553	4
BRCA2	c.7556dupC	c.7556dupC	-0.0353629	1
BRCA2	c.7558C>T	c.7558C>T	4.53309	33
BRCA2	c.7559G>C	c.7559G>C	-0.286905	1
BRCA2	c.7559G>T	c.7559G>T	0.0552711	2
BRCA2	c.755_758delACAG	c.755_758delACAG	1.02204	9
BRCA2	c.7561A>G	c.7561A>G	-0.402383	1
BRCA2	c.7565C>T	c.7565C>T	-0.781191	6
BRCA2	c.7567_7568delCT	c.7567_7568delCT	0.468956	1
BRCA2	c.756_757delCA	c.756_757delCA	0.0363774	1
BRCA2	c.7570A>T	c.7570A>T	0.166915	1
BRCA2	c.7580T>C	c.7580T>C	0.142452	1
BRCA2	c.7580_7583dupTAGG	c.7580_7583dupTAGG	-0.100648	1
BRCA2	c.7585G>A	c.7585G>A	-0.507563	4
BRCA2	c.7594C>A	c.7594C>A	-0.0931559	1
BRCA2	c.7594C>T	c.7594C>T	0.215868	1
BRCA2	c.7598C>G	c.7598C>G	-0.225281	3
BRCA2	c.7600G>A	c.7600G>A	-0.347016	1
BRCA2	c.7604G>A	c.7604G>A	-0.431055	1
BRCA2	c.7605T>G	c.7605T>G	0.0310233	1
BRCA2	c.7606T>C	c.7606T>C	0.166915	1
BRCA2	c.7610A>G	c.7610A>G	-0.408208	1
BRCA2	c.7617+1G>C	c.7617+1G>C	-0.166813	1
BRCA2	c.7617+4T>C	c.7617+4T>C	-0.530492	4
BRCA2	c.7618-1G>A	c.7618-1G>A	3.91561	22
BRCA2	c.7618-2A>G	c.7618-2A>G	-0.309752	1
BRCA2	c.7618C>A	c.7618C>A	-0.338416	3
BRCA2	c.7625C>T	c.7625C>T	0.189761	1
BRCA2	c.7628A>G	c.7628A>G	0.412742	1
BRCA2	c.7633G>A	c.7633G>A	-0.187385	5
BRCA2	c.7636T>C	c.7636T>C	-0.213968	1
BRCA2	c.7637C>T	c.7637C>T	0.0691486	2
BRCA2	c.7639A>G	c.7639A>G	0.360616	1
BRCA2	c.7643A>G	c.7643A>G	0.136324	1
BRCA2	c.7646G>C	c.7646G>C	0.371602	1
BRCA2	c.7648A>G	c.7648A>G	-0.269335	1
BRCA2	c.764A>G	c.764A>G	-0.452323	3
BRCA2	c.7661G>A	c.7661G>A	0.447291	1
BRCA2	c.7666_7667dupAA	c.7666_7667dupAA	-0.0857911	1
BRCA2	c.7669G>A	c.7669G>A	0.065732	1
BRCA2	c.7673_7674delAG	c.7673_7674delAG	0.606114	1
BRCA2	c.767_768delCA	c.767_768delCA	-0.256848	1
BRCA2	c.7682A>G	c.7682A>G	-0.0125163	1
BRCA2	c.7683G>C	c.7683G>C	-0.180577	1
BRCA2	c.7684T>C	c.7684T>C	-0.0353629	1
BRCA2	c.7685T>G	c.7685T>G	-0.00847387	1
BRCA2	c.7689delC	c.7689delC	0.432702	1
BRCA2	c.7693G>A	c.7693G>A	0.303533	1
BRCA2	c.7696G>T	c.7696G>T	0.506345	1
BRCA2	c.7699T>C	c.7699T>C	-0.269335	1
BRCA2	c.7706G>A	c.7706G>A	-0.675012	3
BRCA2	c.7708A>G	c.7708A>G	0.122227	1
BRCA2	c.770A>C	c.770A>C	-0.254876	1
BRCA2	c.7711G>A	c.7711G>A	-0.0074655	1
BRCA2	c.7712A>G	c.7712A>G	0.152432	17
BRCA2	c.7718T>G	c.7718T>G	-0.308085	1
BRCA2	c.7719dupA	c.7719dupA	-0.0659543	1
BRCA2	c.771_775delTCAAA	c.771_775delTCAAA	1.09238	4
BRCA2	c.7733G>A	c.7733G>A	0.459183	1
BRCA2	c.7735A>G	c.7735A>G	0.0773139	1
BRCA2	c.774_777delAAGA	c.774_777delAAGA	-0.173742	1
BRCA2	c.774_780delAAGAGAAinsT	c.774_780delinsT	0.140816	1
BRCA2	c.7750G>T	c.7750G>T	-0.128979	1
BRCA2	c.7751G>A	c.7751G>A	-0.408208	1
BRCA2	c.7757G>A	c.7757G>A	0.633952	6
BRCA2	c.7758G>A	c.7758G>A	-0.0833611	1
BRCA2	c.7759C>T	c.7759C>T	-0.541175	6
BRCA2	c.7760T>A	c.7760T>A	-0.260585	1
BRCA2	c.7762delA	c.7762delA	0.7318	3
BRCA2	c.7762_7764delATAinsTT	c.7762_7764delinsTT	-0.00918356	1
BRCA2	c.7765C>T	c.7765C>T	-0.232029	1
BRCA2	c.7766C>A	c.7766C>A	-0.323906	2
BRCA2	c.7766C>T	c.7766C>T	0.16439	1
BRCA2	c.7768T>C	c.7768T>C	-0.0659543	1
BRCA2	c.7771A>G	c.7771A>G	0.0727982	1
BRCA2	c.7783G>T	c.7783G>T	-0.645916	2
BRCA2	c.7784C>G	c.7784C>G	0.327119	1
BRCA2	c.7786G>A	c.7786G>A	-0.385856	2
BRCA2	c.778_779delGA	c.778_779delGA	1.71181	6
BRCA2	c.7795_7797delGAA	c.7795_7797delGAA	0.168557	1
BRCA2	c.7802A>G	c.7802A>G	-0.0485803	2
BRCA2	c.7806-2A>G	c.7806-2A>G	0.34169	4
BRCA2	c.7811T>C	c.7811T>C	-0.0353629	1
BRCA2	c.7814G>A	c.7814G>A	-0.254876	1
BRCA2	c.7819A>G	c.7819A>G	-0.232029	1
BRCA2	c.7820C>T	c.7820C>T	-0.00854668	1
BRCA2	c.7822C>G	c.7822C>G	-0.151826	1
BRCA2	c.7826G>T	c.7826G>T	0.616175	2
BRCA2	c.7828G>A	c.7828G>A	-0.0391323	3
BRCA2	c.7832A>G	c.7832A>G	-0.610795	3
BRCA2	c.7833_7843delTCCAAAGCTTAinsG	c.7833_7843delinsG	0.449209	1
BRCA2	c.7847delC	c.7847delC	-0.409804	2
BRCA2	c.784G>A	c.784G>A	-0.269335	1
BRCA2	c.7857G>A	c.7857G>A	-0.180381	1
BRCA2	c.7857G>C	c.7857G>C	0.257565	1
BRCA2	c.7865A>G	c.7865A>G	0.774858	7
BRCA2	c.7865dupA	c.7865dupA	-0.0455209	1
BRCA2	c.7868A>G	c.7868A>G	1.12499	5
BRCA2	c.7871A>G	c.7871A>G	0.1343	1
BRCA2	c.7877G>A	c.7877G>A	-0.323683	1
BRCA2	c.7878G>A	c.7878G>A	-0.0441722	4
BRCA2	c.7878G>C	c.7878G>C	-1.07355	12
BRCA2	c.7879A>G	c.7879A>G	-0.232029	1
BRCA2	c.7879A>T	c.7879A>T	-0.38342	3
BRCA2	c.787A>C	c.787A>C	-0.283431	1
BRCA2	c.7880T>A	c.7880T>A	-0.256848	1
BRCA2	c.7882A>G	c.7882A>G	-0.0284391	1
BRCA2	c.7884A>G	c.7884A>G	-0.0353629	1
BRCA2	c.7887G>T	c.7887G>T	0.706017	1
BRCA2	c.7891C>A	c.7891C>A	0.303798	1
BRCA2	c.7901T>C	c.7901T>C	-0.0931559	1
BRCA2	c.7912T>C	c.7912T>C	0.180069	5
BRCA2	c.7913_7917delTTCCT	c.7913_7917delTTCCT	-0.289108	5
BRCA2	c.7914T>G	c.7914T>G	-0.123255	2
BRCA2	c.7915C>A	c.7915C>A	0.406848	1
BRCA2	c.7915C>G	c.7915C>G	-0.408208	1
BRCA2	c.7916C>T	c.7916C>T	-0.495929	2
BRCA2	c.7928C>T	c.7928C>T	-0.254876	1
BRCA2	c.793+1G>A	c.793+1G>A	0.254852	1
BRCA2	c.793+3A>G	c.793+3A>G	-0.306931	1
BRCA2	c.793+5G>A	c.793+5G>A	-0.250764	2
BRCA2	c.7930A>G	c.7930A>G	-0.0609148	1
BRCA2	c.7931A>G	c.7931A>G	0.0363774	1
BRCA2	c.7933A>G	c.7933A>G	0.280407	2
BRCA2	c.7934delG	c.7934delG	-0.139518	3
BRCA2	c.7939C>G	c.7939C>G	-0.295483	3
BRCA2	c.793G>A	c.793G>A	0.303798	1
BRCA2	c.7940T>C	c.7940T>C	-0.211892	3
BRCA2	c.7951A>G	c.7951A>G	-0.4428	1
BRCA2	c.7953G>T	c.7953G>T	0.0737591	2
BRCA2	c.7961T>C	c.7961T>C	0.357186	2
BRCA2	c.7964A>G	c.7964A>G	-0.268903	2
BRCA2	c.7970A>C	c.7970A>C	0.173085	1
BRCA2	c.7972T>C	c.7972T>C	0.0545545	2
BRCA2	c.7976+1G>A	c.7976+1G>A	0.426079	1
BRCA2	c.7976+4A>G	c.7976+4A>G	-0.325241	1
BRCA2	c.7976+5G>A	c.7976+5G>A	0.0444007	1
BRCA2	c.7976G>A	c.7976G>A	1.40567	9
BRCA2	c.7977-1G>C	c.7977-1G>C	1.9773	7
BRCA2	c.7977-4_7977-3delTT	c.7977-4_7977-3delTT	-0.0294011	1
BRCA2	c.7985C>A	c.7985C>A	0.0700901	3
BRCA2	c.7987G>A	c.7987G>A	0.294827	3
BRCA2	c.7992T>G	c.7992T>G	-0.216944	2
BRCA2	c.7997G>C	c.7997G>C	-0.0713257	1
BRCA2	c.799G>T	c.799G>T	0.116332	1
BRCA2	c.79A>G	c.79A>G	0.406724	3
BRCA2	c.7A>G	c.7A>G	-0.309752	1
BRCA2	c.7dupA	c.7dupA	0.524822	1
BRCA2	c.8009C>T	c.8009C>T	0.0341861	2
BRCA2	c.8009delC	c.8009delC	-0.0598469	1
BRCA2	c.8011G>T	c.8011G>T	0.360832	1
BRCA2	c.8016A>G	c.8016A>G	-0.0833611	1
BRCA2	c.8029delG	c.8029delG	0.0541897	1
BRCA2	c.8032A>G	c.8032A>G	-0.391927	1
BRCA2	c.8034G>C	c.8034G>C	-0.0353629	1
BRCA2	c.8036A>G	c.8036A>G	0.368785	3
BRCA2	c.8040C>G	c.8040C>G	-0.0544778	1
BRCA2	c.8042C>G	c.8042C>G	-0.763246	7
BRCA2	c.8045C>T	c.8045C>T	-0.256848	1
BRCA2	c.8047_8054dupGCAAAAAC	c.8047_8054dupGCAAAAAC	-0.0748252	1
BRCA2	c.8051A>G	c.8051A>G	-0.0353629	1
BRCA2	c.8057T>C	c.8057T>C	0.379403	1
BRCA2	c.8059G>T	c.8059G>T	0.150933	1
BRCA2	c.8060T>C	c.8060T>C	-0.202096	1
BRCA2	c.8063T>C	c.8063T>C	0.626761	2
BRCA2	c.8084C>T	c.8084C>T	-0.0782652	2
BRCA2	c.8087T>G	c.8087T>G	-0.141184	1
BRCA2	c.8090G>T	c.8090G>T	-0.0598469	1
BRCA2	c.8098A>C	c.8098A>C	0.273927	1
BRCA2	c.8104G>C	c.8104G>C	-0.036468	2
BRCA2	c.8111C>T	c.8111C>T	-0.306537	2
BRCA2	c.8113A>G	c.8113A>G	-0.457637	3
BRCA2	c.8115C>G	c.8115C>G	-0.309752	1
BRCA2	c.8119A>G	c.8119A>G	-0.0125163	1
BRCA2	c.8125A>G	c.8125A>G	-0.0770181	1
BRCA2	c.8128A>G	c.8128A>G	-0.178357	1
BRCA2	c.8134G>A	c.8134G>A	-0.284317	4
BRCA2	c.8135A>T	c.8135A>T	-0.0245664	3
BRCA2	c.8141A>G	c.8141A>G	-0.0656701	3
BRCA2	c.8143A>T	c.8143A>T	-0.0805295	1
BRCA2	c.8150C>T	c.8150C>T	-0.564103	1
BRCA2	c.8157T>G	c.8157T>G	-0.0353629	1
BRCA2	c.8162T>A	c.8162T>A	0.377434	1
BRCA2	c.8165C>A	c.8165C>A	0.594759	1
BRCA2	c.8165C>G	c.8165C>G	1.51291	1
BRCA2	c.8167G>A	c.8167G>A	0.343094	1
BRCA2	c.8167G>C	c.8167G>C	1.89904	21
BRCA2	c.8168A>C	c.8168A>C	0.284572	2
BRCA2	c.8168A>G	c.8168A>G	0.821657	5
BRCA2	c.8168A>T	c.8168A>T	0.403031	2
BRCA2	c.8169T>A	c.8169T>A	-0.254876	1
BRCA2	c.8171G>T	c.8171G>T	-0.0935985	1
BRCA2	c.8177A>G	c.8177A>G	0.962986	7
BRCA2	c.8181_8189delTGTTAAGGC	c.8181_8189delTGTTAAGGC	0.0438847	1
BRCA2	c.8183T>C	c.8183T>C	0.216361	1
BRCA2	c.8188G>C	c.8188G>C	1.25843	4
BRCA2	c.81A>G	c.81A>G	-0.299926	1
BRCA2	c.8201C>T	c.8201C>T	-0.0332633	1
BRCA2	c.8206C>T	c.8206C>T	-0.367261	1
BRCA2	c.820T>C	c.820T>C	-0.265936	1
BRCA2	c.8212G>A	c.8212G>A	0.140816	1
BRCA2	c.8215G>T	c.8215G>T	-0.576619	2
BRCA2	c.8225A>G	c.8225A>G	0.0175835	3
BRCA2	c.8227G>C	c.8227G>C	0.163662	1
BRCA2	c.8229_8243del15	c.8229_8243del15	0.796325	2
BRCA2	c.8230A>G	c.8230A>G	-0.253493	1
BRCA2	c.8233C>G	c.8233C>G	-0.0109915	1
BRCA2	c.8237_8238delCA	c.8237_8238delCA	-0.267392	2
BRCA2	c.8239G>A	c.8239G>A	0.477647	1
BRCA2	c.8243G>A	c.8243G>A	1.16958	9
BRCA2	c.8245C>G	c.8245C>G	-0.107253	1
BRCA2	c.8247_8248delGA	c.8247_8248delGA	0.562371	3
BRCA2	c.8249_8251delAGA	c.8249_8251delAGA	0.189538	3
BRCA2	c.8252T>G	c.8252T>G	-0.232029	1
BRCA2	c.8253T>G	c.8253T>G	-0.412901	1
BRCA2	c.8254A>T	c.8254A>T	0.0942286	1
BRCA2	c.8258T>C	c.8258T>C	0.604754	1
BRCA2	c.825A>T	c.825A>T	-1.09174	15
BRCA2	c.8264G>T	c.8264G>T	-0.368019	2
BRCA2	c.8267C>G	c.8267C>G	-0.431055	1
BRCA2	c.8275G>T	c.8275G>T	-0.431055	1
BRCA2	c.8282C>G	c.8282C>G	0.476258	1
BRCA2	c.8284C>T	c.8284C>T	0.830196	1
BRCA2	c.8285C>G	c.8285C>G	-0.166188	1
BRCA2	c.8290G>A	c.8290G>A	-0.24281	2
BRCA2	c.8293T>G	c.8293T>G	-0.149982	2
BRCA2	c.8297delC	c.8297delC	1.99074	13
BRCA2	c.8303T>A	c.8303T>A	0.0777174	1
BRCA2	c.8308delG	c.8308delG	-0.170878	1
BRCA2	c.8309C>A	c.8309C>A	0.517281	4
BRCA2	c.8312C>T	c.8312C>T	-0.0074655	1
BRCA2	c.8314G>A	c.8314G>A	-0.0585215	1
BRCA2	c.8314G>T	c.8314G>T	0.0858975	1
BRCA2	c.8315A>T	c.8315A>T	-0.0207876	1
BRCA2	c.831delT	c.831delT	0.392649	1
BRCA2	c.8321T>G	c.8321T>G	-0.478517	2
BRCA2	c.8322dupT	c.8322dupT	-0.152449	3
BRCA2	c.8324T>A	c.8324T>A	-0.138844	1
BRCA2	c.8324T>C	c.8324T>C	0.411887	3
BRCA2	c.8326T>A	c.8326T>A	0.628773	1
BRCA2	c.8331+1G>A	c.8331+1G>A	1.1227	1
BRCA2	c.8331+2T>G	c.8331+2T>G	0.189761	1
BRCA2	c.8331+3A>C	c.8331+3A>C	-0.111943	2
BRCA2	c.8332-2A>G	c.8332-2A>G	-0.0722395	2
BRCA2	c.8332-3C>A	c.8332-3C>A	-0.0125163	1
BRCA2	c.8332-3C>G	c.8332-3C>G	-0.254876	1
BRCA2	c.833G>T	c.833G>T	-0.134371	1
BRCA2	c.8340_8343delTAAC	c.8340_8343delTAAC	-0.161306	1
BRCA2	c.834delC	c.834delC	0.343094	1
BRCA2	c.8350C>T	c.8350C>T	0.65331	15
BRCA2	c.8351G>A	c.8351G>A	0.990422	10
BRCA2	c.8353C>A	c.8353C>A	-0.0353629	1
BRCA2	c.8354C>T	c.8354C>T	0.0606485	1
BRCA2	c.8356delG	c.8356delG	0.266713	1
BRCA2	c.8356G>A	c.8356G>A	-0.363958	6
BRCA2	c.8360G>A	c.8360G>A	-0.149075	5
BRCA2	c.8362T>C	c.8362T>C	0.200702	1
BRCA2	c.8364G>A	c.8364G>A	-0.0111707	2
BRCA2	c.8366A>G	c.8366A>G	-0.192352	2
BRCA2	c.8368A>T	c.8368A>T	0.231793	1
BRCA2	c.836G>T	c.836G>T	-0.139992	1
BRCA2	c.8374C>T	c.8374C>T	-0.232029	1
BRCA2	c.8374_8384delCTTGGATTCTTinsAGG	c.8374_8384delinsAGG	0.789379	1
BRCA2	c.8375T>G	c.8375T>G	0.116332	1
BRCA2	c.8377G>A	c.8377G>A	0.472612	7
BRCA2	c.8378G>A	c.8378G>A	0.394448	1
BRCA2	c.8378G>T	c.8378G>T	-0.0598469	1
BRCA2	c.837C>G	c.837C>G	-0.665057	2
BRCA2	c.8382C>G	c.8382C>G	-0.155352	5
BRCA2	c.8384T>G	c.8384T>G	-0.254876	1
BRCA2	c.8384_8395del12	c.8384_8395del12	0.116332	1
BRCA2	c.8400_8402delTTTinsAAAA	c.8400_8402delinsAAAA	-0.0598469	1
BRCA2	c.8404C>G	c.8404C>G	-0.285467	1
BRCA2	c.8411C>A	c.8411C>A	0.0432035	1
BRCA2	c.8414_8416delTATinsC	c.8414_8416delinsC	0.10137	1
BRCA2	c.8417C>T	c.8417C>T	-0.762	5
BRCA2	c.8419T>C	c.8419T>C	-0.143438	1
BRCA2	c.841G>A	c.841G>A	-0.109871	3
BRCA2	c.8420C>A	c.8420C>A	-0.0353629	1
BRCA2	c.8420C>T	c.8420C>T	-0.696546	4
BRCA2	c.8422C>G	c.8422C>G	-0.283092	1
BRCA2	c.8428A>G	c.8428A>G	-0.271503	3
BRCA2	c.8432A>G	c.8432A>G	-0.03128	2
BRCA2	c.8435G>A	c.8435G>A	-0.234685	4
BRCA2	c.8438G>A	c.8438G>A	0.371602	1
BRCA2	c.8440A>G	c.8440A>G	-0.430779	1
BRCA2	c.8444_8446delTTG	c.8444_8446delTTG	-0.283431	1
BRCA2	c.8447G>A	c.8447G>A	-0.532972	2
BRCA2	c.8450G>T	c.8450G>T	-0.211807	3
BRCA2	c.8452G>A	c.8452G>A	-0.733547	6
BRCA2	c.8456A>T	c.8456A>T	0.140816	1
BRCA2	c.8462T>C	c.8462T>C	-0.146178	1
BRCA2	c.8464A>T	c.8464A>T	1.02879	1
BRCA2	c.8464_8466delATT	c.8464_8466delATT	-0.134371	1
BRCA2	c.8468A>G	c.8468A>G	-0.214278	1
BRCA2	c.8473G>T	c.8473G>T	0.659716	1
BRCA2	c.8474delC	c.8474delC	-0.0598469	1
BRCA2	c.8477A>G	c.8477A>G	-0.132634	1
BRCA2	c.8479C>G	c.8479C>G	-0.132451	1
BRCA2	c.8479C>T	c.8479C>T	-0.143438	1
BRCA2	c.8482A>G	c.8482A>G	-0.136011	2
BRCA2	c.8486A>G	c.8486A>G	-0.245097	2
BRCA2	c.8487+3A>G	c.8487+3A>G	0.116332	1
BRCA2	c.8488-1G>A	c.8488-1G>A	0.383285	1
BRCA2	c.8488-5T>C	c.8488-5T>C	-0.382603	2
BRCA2	c.8489G>A	c.8489G>A	-0.558557	3
BRCA2	c.8494G>C	c.8494G>C	-0.0186609	1
BRCA2	c.8504C>A	c.8504C>A	-0.0244736	3
BRCA2	c.8505delA	c.8505delA	-0.0591658	1
BRCA2	c.8518A>G	c.8518A>G	0.412742	1
BRCA2	c.8524C>T	c.8524C>T	-0.194975	5
BRCA2	c.8525G>T	c.8525G>T	-0.0827781	2
BRCA2	c.8527A>C	c.8527A>C	0.259555	1
BRCA2	c.8527A>G	c.8527A>G	0.243866	1
BRCA2	c.8530G>A	c.8530G>A	-0.728766	3
BRCA2	c.8535_8538delAGAG	c.8535_8538delAGAG	0.280412	1
BRCA2	c.8537_8538delAG	c.8537_8538delAG	4.61144	24
BRCA2	c.8542G>C	c.8542G>C	0.06605	1
BRCA2	c.8545A>G	c.8545A>G	-0.153985	1
BRCA2	c.8548G>T	c.8548G>T	-0.13086	1
BRCA2	c.8548_8551delGAAG	c.8548_8551delGAAG	0.845574	1
BRCA2	c.8552C>T	c.8552C>T	-0.431055	1
BRCA2	c.8572C>A	c.8572C>A	-1.03573	9
BRCA2	c.8575C>T	c.8575C>T	1.19694	5
BRCA2	c.8575delC	c.8575delC	0.949437	7
BRCA2	c.857_860dupCAAT	c.857_860dupCAAT	-0.0125163	1
BRCA2	c.8581A>T	c.8581A>T	2.01236	3
BRCA2	c.8585dupT	c.8585dupT	-0.0972746	2
BRCA2	c.8588_8590dupAAG	c.8588_8590dupAAG	-0.640237	2
BRCA2	c.8591C>G	c.8591C>G	-0.0353629	1
BRCA2	c.8591C>T	c.8591C>T	-0.309752	1
BRCA2	c.8593T>G	c.8593T>G	-0.0703093	1
BRCA2	c.8594dupT	c.8594dupT	0.297275	1
BRCA2	c.8599A>C	c.8599A>C	-0.246488	1
BRCA2	c.8600C>T	c.8600C>T	-0.212498	1
BRCA2	c.8603A>G	c.8603A>G	-0.0469838	2
BRCA2	c.8611G>C	c.8611G>C	0.254295	1
BRCA2	c.8614G>A	c.8614G>A	-0.306931	1
BRCA2	c.8620G>A	c.8620G>A	-0.239696	1
BRCA2	c.8629G>A	c.8629G>A	0.304062	1
BRCA2	c.8629G>T	c.8629G>T	0.116491	1
BRCA2	c.862C>T	c.862C>T	-0.262551	2
BRCA2	c.8632+3A>T	c.8632+3A>T	-0.0773146	1
BRCA2	c.8632+5A>G	c.8632+5A>G	-0.0021783	1
BRCA2	c.8632G>A	c.8632G>A	0.0735659	2
BRCA2	c.8633-3T>G	c.8633-3T>G	-0.166284	1
BRCA2	c.8633-4T>A	c.8633-4T>A	0.283985	3
BRCA2	c.8633-5C>G	c.8633-5C>G	0.0310233	1
BRCA2	c.8633A>G	c.8633A>G	-0.134371	1
BRCA2	c.8647C>T	c.8647C>T	0.0556656	2
BRCA2	c.8651A>G	c.8651A>G	-0.376836	4
BRCA2	c.8656C>A	c.8656C>A	-0.0897571	1
BRCA2	c.8663G>A	c.8663G>A	-0.296176	4
BRCA2	c.8665G>T	c.8665G>T	0.314538	1
BRCA2	c.8668C>A	c.8668C>A	-0.14408	5
BRCA2	c.8673_8674delAA	c.8673_8674delAA	0.0698462	3
BRCA2	c.8680delC	c.8680delC	0.0676875	1
BRCA2	c.8686C>T	c.8686C>T	0.210295	2
BRCA2	c.8690C>G	c.8690C>G	-0.0532579	1
BRCA2	c.8695C>T	c.8695C>T	0.547781	1
BRCA2	c.8699A>T	c.8699A>T	-0.100648	1
BRCA2	c.869T>G	c.869T>G	-0.112704	1
BRCA2	c.8710C>T	c.8710C>T	0.343297	1
BRCA2	c.8722G>A	c.8722G>A	-0.286905	1
BRCA2	c.8724delG	c.8724delG	-0.108991	1
BRCA2	c.8732C>G	c.8732C>G	-0.286905	1
BRCA2	c.8732C>T	c.8732C>T	-0.0353629	1
BRCA2	c.8739C>G	c.8739C>G	-0.0591658	1
BRCA2	c.8740C>G	c.8740C>G	-0.285438	1
BRCA2	c.8744C>T	c.8744C>T	0.254852	1
BRCA2	c.8754+1G>T	c.8754+1G>T	0.140816	1
BRCA2	c.8754+3G>C	c.8754+3G>C	-0.46692	4
BRCA2	c.8754+4A>G	c.8754+4A>G	-0.0903133	3
BRCA2	c.8754+4A>T	c.8754+4A>T	0.826522	1
BRCA2	c.8754+5G>A	c.8754+5G>A	0.194101	1
BRCA2	c.8754G>A	c.8754G>A	-0.139992	1
BRCA2	c.8755-1G>A	c.8755-1G>A	0.176375	3
BRCA2	c.8755-4A>G	c.8755-4A>G	-0.286905	1
BRCA2	c.8756G>A	c.8756G>A	0.0310233	1
BRCA2	c.8756G>T	c.8756G>T	-1.13074	9
BRCA2	c.8764A>G	c.8764A>G	0.939337	4
BRCA2	c.8765G>A	c.8765G>A	0.257565	1
BRCA2	c.8767G>A	c.8767G>A	-0.614253	2
BRCA2	c.8774A>C	c.8774A>C	0.257565	1
BRCA2	c.8774A>G	c.8774A>G	-0.716527	3
BRCA2	c.8791A>G	c.8791A>G	-0.155511	1
BRCA2	c.8798G>C	c.8798G>C	-0.254876	1
BRCA2	c.8807T>C	c.8807T>C	-0.28583	7
BRCA2	c.8817G>C	c.8817G>C	-0.431055	1
BRCA2	c.8818_8824delAAACAAG	c.8818_8824delAAACAAG	0.305691	1
BRCA2	c.8825C>A	c.8825C>A	0.0807103	1
BRCA2	c.8825C>T	c.8825C>T	-0.684615	9
BRCA2	c.8834A>G	c.8834A>G	-0.462071	5
BRCA2	c.8837T>A	c.8837T>A	0.288576	2
BRCA2	c.8849A>G	c.8849A>G	0.164232	1
BRCA2	c.8851G>T	c.8851G>T	-0.27634	1
BRCA2	c.8860T>C	c.8860T>C	0.0786737	1
BRCA2	c.8866G>C	c.8866G>C	-0.0353629	1
BRCA2	c.8871A>T	c.8871A>T	-0.408208	1
BRCA2	c.8878C>T	c.8878C>T	0.719734	1
BRCA2	c.8881G>A	c.8881G>A	-0.0125163	1
BRCA2	c.888T>A	c.888T>A	0.140816	1
BRCA2	c.8891G>A	c.8891G>A	0.33407	1
BRCA2	c.8894A>G	c.8894A>G	0.796398	1
BRCA2	c.8897T>C	c.8897T>C	-0.232029	1
BRCA2	c.8902A>G	c.8902A>G	0.268203	5
BRCA2	c.8904delC	c.8904delC	1.97461	10
BRCA2	c.8915T>G	c.8915T>G	0.193699	2
BRCA2	c.891_899delAACAGTTGTinsGATACTTCAG	c.891_899delinsGATACTTCAG	0.333954	3
BRCA2	c.8928C>G	c.8928C>G	-0.317018	1
BRCA2	c.8941G>A	c.8941G>A	0.41981	2
BRCA2	c.8946dupA	c.8946dupA	0.379417	1
BRCA2	c.8948_8953+5del11	c.8948_8953+5del11	-0.133573	1
BRCA2	c.8953+1G>T	c.8953+1G>T	-0.299422	2
BRCA2	c.8953+4A>G	c.8953+4A>G	-0.267392	2
BRCA2	c.8954-1_8955delGTTinsAA	c.8954-1_8955delinsAA	-0.0762293	2
BRCA2	c.8958A>G	c.8958A>G	0.933967	1
BRCA2	c.8969G>A	c.8969G>A	0.696414	3
BRCA2	c.8970G>A	c.8970G>A	0.29723	1
BRCA2	c.8979_8982delATCAinsTGAT	c.8979_8982inv	-0.0353629	1
BRCA2	c.898G>A	c.898G>A	0.401714	1
BRCA2	c.9004G>A	c.9004G>A	0.559908	9
BRCA2	c.9006A>T	c.9006A>T	-0.66374	4
BRCA2	c.9011A>G	c.9011A>G	-0.0261187	1
BRCA2	c.9014_9015delGA	c.9014_9015delGA	0.0676875	1
BRCA2	c.9016T>G	c.9016T>G	1.42249	1
BRCA2	c.9019A>G	c.9019A>G	0.165686	4
BRCA2	c.9026_9030delATCAT	c.9026_9030delATCAT	0.333541	6
BRCA2	c.9027delT	c.9027delT	-0.233236	2
BRCA2	c.902A>G	c.902A>G	0.288218	1
BRCA2	c.9032T>C	c.9032T>C	-0.245743	13
BRCA2	c.9043A>G	c.9043A>G	0.503229	2
BRCA2	c.9052A>G	c.9052A>G	0.270946	2
BRCA2	c.9052_9057delAGTAAA	c.9052_9057delAGTAAA	-1.36707	7
BRCA2	c.9054_9055delTA	c.9054_9055delTA	0.071441	1
BRCA2	c.9069_9076delTAACATAC	c.9069_9076delTAACATAC	-0.294171	1
BRCA2	c.906delC	c.906delC	-0.0935985	1
BRCA2	c.9071A>C	c.9071A>C	-0.134371	1
BRCA2	c.9076C>G	c.9076C>G	-0.0387991	3
BRCA2	c.9076C>T	c.9076C>T	0.975664	5
BRCA2	c.9082G>C	c.9082G>C	0.436337	1
BRCA2	c.9084_9086delAGC	c.9084_9086delAGC	-0.249138	1
BRCA2	c.9086C>T	c.9086C>T	-0.0353629	1
BRCA2	c.9089C>T	c.9089C>T	-0.0125163	1
BRCA2	c.9097A>C	c.9097A>C	-0.258589	2
BRCA2	c.9097delA	c.9097delA	0.0676875	1
BRCA2	c.9097dupA	c.9097dupA	0.470699	10
BRCA2	c.9098C>T	c.9098C>T	0.421491	2
BRCA2	c.9101A>G	c.9101A>G	0.166915	1
BRCA2	c.9102G>T	c.9102G>T	-0.0988648	1
BRCA2	c.9104A>G	c.9104A>G	-0.792231	8
BRCA2	c.9104A>T	c.9104A>T	-0.0353629	1
BRCA2	c.9106C>G	c.9106C>G	-0.678342	4
BRCA2	c.9113_9115dupTAC	c.9113_9115dupTAC	-0.100161	1
BRCA2	c.9116C>G	c.9116C>G	-0.144316	2
BRCA2	c.9117+1delG	c.9117+1delG	-0.204377	2
BRCA2	c.9117G>A	c.9117G>A	1.36363	12
BRCA2	c.9119T>C	c.9119T>C	-0.223915	1
BRCA2	c.9127G>T	c.9127G>T	0.140816	1
BRCA2	c.9134T>C	c.9134T>C	-0.0931559	1
BRCA2	c.9147C>G	c.9147C>G	0.268172	1
BRCA2	c.9149A>T	c.9149A>T	-0.235344	1
BRCA2	c.9154C>T	c.9154C>T	-0.407708	8
BRCA2	c.9161C>T	c.9161C>T	-0.295948	2
BRCA2	c.9169T>G	c.9169T>G	-0.254876	1
BRCA2	c.9171C>G	c.9171C>G	0.0845342	2
BRCA2	c.9172A>G	c.9172A>G	-0.164699	1
BRCA2	c.9177A>C	c.9177A>C	-0.431055	1
BRCA2	c.9179T>G	c.9179T>G	-0.172869	1
BRCA2	c.9182T>A	c.9182T>A	-0.126812	4
BRCA2	c.9190G>T	c.9190G>T	-0.254876	1
BRCA2	c.9193T>G	c.9193T>G	-0.0370004	1
BRCA2	c.9194_9195delTT	c.9194_9195delTT	0.169651	1
BRCA2	c.9194_9195insA	c.9194_9195insA	-0.0806298	1
BRCA2	c.9195_9196delTCinsAT	c.9195_9196delinsAT	0.267892	2
[truncated: 182 more rows]
